# Supplementary material for: Cardiac gene therapy treats diabetic cardiomyopathy and lowers blood glucose
Source: JCI Insight. 2023 Sep 22;8(18):e166713. doi: 10.1172/jci.insight.166713 (PMC10561727; doi:10.1172/jci.insight.166713)
Supplement: Supplemental data set 1 [file jciinsight-8-166713-s184.xlsx]

## Sheet: t_test_imputated_cBIN_vs_dbdb_G
Majority protein IDs	Protein names	Gene Name	Unique peptides	Unique sequence coverage [%]	p-value	Fold Change
A0A068BEQ2;P50171;P50171-2;G3UX44	Estradiol 17-beta-dehydrogenase 8	H2-Ke6;Hsd17b8	10	62.9	0.837877	-1.02136
G3UZD3;Q78ZJ8;A0A068BFR3;P46638;G3UZL4;G3UY29;E9Q3P9;F8WGS1;Q3UZ37;Q0PD45;P62492	Ras-related protein Rab-11B;Ras-related protein Rab-11A	Rab11b;Rab11a	4	29.5	0.541515	-1.09234
Q80WF7;Q61230;Q61229;Q61228;Q61227;A0A068BGU5;Q3UA79;Q792S7;Q3TXM1;P36371	Antigen peptide transporter 2	Tap2	2	4	0.749817	-1.08826
A0A4V6JA63;A0A075B5P3;A0A0A6YVP0;A0A0F7R1P3;A0A0F7QZE4;Q91Z05;Q8R3H6;Q569X1;P01867-2;P01867	Ig gamma-2B chain C region	Ighg2b;Ighg;Igh-3	4	24.2	0.397959	1.5119
A0A4U9FFL2;A0A075B5P4;A0A0A6YWR2;A0A0M4KM70;A0A0B6VMB2;U5LP42;A0A0C6E3V3;I6L985;Q99LC4;P01868;P01869	Ig gamma-1 chain C region secreted form;Ig gamma-1 chain C region, membrane-bound form	Ighg1;HC;Igh	4	20.7	0.0828319	-2.16596
A0A075B6A3;Q9DCD9;Q99KA4;Q91Z07;Q58E61;A0A0A6YXW6		Igha;Igh-VJ558;Igh	2	16	0.103461	1.33874
Q7JCZ1;A0A075DC90;P00405	Cytochrome c oxidase subunit 2	mt-Co2;COX2;Mtco2	8	60.8	0.00249342	-2.01251
Q3TNL9;Q4JFN6;G3EB90;A0A141CM15;A0A075DCA9;P03888	NADH-ubiquinone oxidoreductase chain 1	mt-Nd1;ND1;Mtnd1	3	8.8	0.00993524	-3.96527
A0A087WNP6;Q4VAA2-2;Q4VAA2;F8WGL9;A0A087WS49;A0A087WRM0	Protein CDV3	Cdv3	4	33.2	0.437904	-1.14717
A0A087WQE6;A0A087WNT1;P83940;A0A087WPE4	Transcription elongation factor B polypeptide 1	Tceb1	3	48.4	0.371871	-1.40002
A0A087WRP7;A0A087WNZ5;P0CW02;P0CW03	Lymphocyte antigen 6C1;Lymphocyte antigen 6C2	Ly6c1;Ly6c2	2	33.3	0.563879	-1.36431
A0A087WP83;Q3V1M8;Q3U4Z7;Q8VDJ3;A0A087WQY9;A0A087WPC5;A0A087WS92;Q8BX68	Vigilin	Hdlbp	4	5.7	0.590664	-1.04711
A0A087WRU0;A0A087WQ94;A0A087WQM0;A0A6I8MWZ2;A0A087WQS0;A0A1D5RM59;E9Q0S6		Tns1	11	13.2	0.391848	1.13291
P11276;Q3UH17;A0A087WR50;Q3UGY5;Q3UHL6;A0A087WSN6;Q3TCF1;B9EHT6;A0A087WS56;B7ZNJ1;Q3TBB4;Q3TCL7	Fibronectin;Anastellin	Fn1	5	3.1	0.652989	1.08419
J3QQ16;A0A087WS16;E9PWQ3;O88493;Q9Z0I9;D3YWD1		Col6a3	20	13.4	0.54126	1.16125
A0A087WS46;O70251	Elongation factor 1-beta	Eef1b2;Eef1b	4	34.8	0.208845	1.09302
A0A087WSI8;A0A0R4J0I6;Q80XL6	Acyl-CoA dehydrogenase family member 11	Acad11	3	11.8	0.171953	1.68309
Q9D323;Q8C497;Q8C3V4;Q3TW11;Q8C8M3;A0A087WSP5;P42225;Q99K94	Signal transducer and activator of transcription;Signal transducer and activator of transcription 1	Stat1	4	7.9	#VALUE!	-1
A0A097BW18;Q3U4U1;A0A097BW21;Q62009-5;Q62009-4;Q62009-3;Q62009-2;Q62009;Q6GUA3	Periostin	Postn	3	8.5	0.746174	1.10081
Q8BVD4;A0A1S6GWJ2;A0A0A0MQ68;Q60759	Glutaryl-CoA dehydrogenase, mitochondrial	Gcdh	4	21.2	0.124965	1.17597
A0A0A0MQA5;P68368	Tubulin alpha-4A chain	Tuba4a	6	26	0.0688294	1.26765
A0A0A0MQC7;A2A5Y6;P10637	Microtubule-associated protein;Microtubule-associated protein tau	Mapt	3	10.4	0.859702	-1.05439
P16858;A0A0A0MQF6;D2KHZ9;A0A1D5RLD8;S4R1W1;S4R257	Glyceraldehyde-3-phosphate dehydrogenase	Gapdh;GAPDH;Gm3839	15	67.9	0.220938	1.04678
D6RIQ3;D6RI61;A0A0A0MQG9;A2AQZ5;A2AQZ7;Q9DB26;A2AQZ2;B7ZNN8;A0A0R4J137	Phytanoyl-CoA dioxygenase domain-containing protein 1	Phyhd1	3	22	0.821106	1.06488
P0CG50;A5JUZ1;Q8VC46;Q922Z8;Q8R0Z9;Q78XY9;Q3TH47;Q5SX22;E9QNP0;Q922B0;E9Q5F6;E9Q4P0;Q642L7;Q8C2K3;Q5M9K3;E9Q9J0;A0A0A6YW67;P62983;P0CG49;P62984;B0LAC2	Polyubiquitin-C;Ubiquitin;Ubiquitin-related 1;Ubiquitin-related 2;Ubiquitin-40S ribosomal protein S27a;Ubiquitin;40S ribosomal protein S27a;Polyubiquitin-B;Ubiquitin;Ubiquitin-60S ribosomal protein L40;Ubiquitin;60S ribosomal protein L40	Ubc;Ubb;Kxd1;Rps27a;Gm1821;Uba52;Gm8797	4	57.6	0.426685	2.75436
A0A0A6YX73;Q8K1M3;P12367;A0A0A6YY28	cAMP-dependent protein kinase type II-alpha regulatory subunit	Prkar2a	7	31.3	0.363287	1.13793
A2P1G9;Q58EU8;A0A0D5ZY64;A2NHM3;A0A125T908;Q65ZC0;P01837;I6L978;A0A0C6EL31;A0A125T904;A0A0M4KEQ7;A0A0U5BC76;I6L958;A0A0B6VQ20;I6L991;Q5XFY8;Q52L95;A0A5E3;A0A0E4B213;A0A0F7R1B7;A0A0F7R5U8;Q52L64;A0A0M3KL49;I6L9E2;A0A4U9FD83;A0A125T906;A0A5H1ZRK8	Ig kappa chain C region	Igkc;Igk;LC;LOC100046793;Igkv8-30	0	0	0.996344	1.00209
A0A0G2JDI9;Q9DBZ6;Q91VT3;Q3UNS0;Q3U645;P55096	ATP-binding cassette sub-family D member 3	Abcd3	4	12.8	0.565295	1.08136
Q8BJ53;Q812D4;A0A0H2UH17;Q812D5;A0A0G2JDV6;Q80X50-2;Q80X50-3;Q80X50-4;Q80X50;Q80X50-5	Ubiquitin-associated protein 2-like	Ubap2l;lig-2a	3	6.5	0.83105	1.0243
A0A0G2JG59;G4W8R2;A0A0G2JEX1;Q7TPW1;A0A0G2JFD8;G4W8R4;A0A0G2JGI1;G4W8R3	Nexilin	Nexn	4	14.6	0.947562	-1.01123
A0A0G2JFH2			9	12.4	0.0126331	1.22122
Q8BKH0;A0A0G2JGC8;I6L967;E9Q6Q4;Q3TU36;Q3TPS9;Q3TLU4;Q3TA69;E9Q912;Q3TYN8;A0A0G2JF70		Rap1gds1	4	16	0.52395	1.11369
Q6PHZ2-4;E9Q1T1;Q6PHZ2-5;Q6PHZ2;Q6PHZ2-2;E9Q1W0;A0A0G2JGS4;Q8C8X9;E9Q1V9;Q3V1X9;E9PXV3;F6RWZ9;O70459;Q8CCM0	Calcium/calmodulin-dependent protein kinase type II subunit delta	Camk2d	5	16.7	0.689755	1.07044
A0A0J9YUM4;A0A0J9YU62;O88712-2;O88712;A0A0J9YU66;A0A0J9YVI3;A0A0J9YUR5;A0A0J9YTW3;O88712-3	C-terminal-binding protein 1	Ctbp1	2	15.4	0.976954	1.0087
A0A0J9YUD8;Q8C7C4;Q8BNM0;A0A0J9YUZ4;Q8BQ02;Q6P202;Q58EV5;Q497Z6;Q3UBK2;P63158;Q3UJK0	High mobility group protein B1	Hmgb1	5	28.1	0.766044	-1.03082
J3QMN4;A0A0U1RPV8;A0A0U1RQA4;J3QMQ8;A0A0M3HEQ0;Q9JLT4-2;Q9JLT4-4;Q9JLT4;D3Z0K8;A0A0M3HEP9;Q9JLT4-3	Thioredoxin reductase 2, mitochondrial	Txnrd2	6	24	0.58184	1.04977
Q9QZ23;A0A0N4SUH8	NFU1 iron-sulfur cluster scaffold homolog, mitochondrial	Nfu1	3	17.3	0.976363	1.00294
E9QL12;E9PXU9;A0A0N4SWH3;A0A0N4SWG7;A0A0N4SUN3;A0A0N4SVX9;Q9ESD7;A0A0N4SUJ2;E9Q423;A0A0N4SV63;Q9ESD7-3;Q9ESD7-2	Dysferlin	Dysf	8	7.7	0.00587645	1.25089
A0A0N4SVK8;Q8BGK2;E9Q4C0	[Protein ADP-ribosylarginine] hydrolase-like protein 1	Adprhl1	14	13	0.229841	1.10951
A0A0N4SVQ1;Q62425	Cytochrome c oxidase subunit NDUFA4	Ndufa4	4	79.6	0.0691823	1.31042
A0A0N4SW89;Q7TMN7;P97429;A0A0N4SV57;D3Z0S1;S4R1F2;Q9R0V2;Q8BSL2;F7ANV6	Annexin;Annexin A4	Anxa4	8	45.8	0.934463	1.00803
A0A0N4SWI4;Q9CR98	Protein FAM136A	Fam136a	2	33.7	0.622637	1.23975
A0A0R3P9C8;Q9DC69	NADH dehydrogenase [ubiquinone] 1 alpha subcomplex subunit 9, mitochondrial	Ndufa9	18	61.7	0.00222897	-1.99249
O88456;A0A0R4IZW8;A0A0R4J1C2	Calpain small subunit 1	Capns1	7	49.4	0.361617	1.09297
A8CVP4;A0A0R4J005;A8CVP1;A0A5F8MPJ3;Q4ZJB3;E9QP62;Q9D7B2;Q99JW4	LIM and senescent cell antigen-like-containing domain protein 1	Lims1	6	28.9	0.179456	-2.0506
A0A0R4J023;Q9JLZ3;F6RT60;F6R307	Methylglutaconyl-CoA hydratase, mitochondrial	Auh	9	35.4	0.581027	1.06542
D3YTY9;A0A0R4J038;O08677-2;O08677-3;O08677	Kininogen-1;Kininogen-1 heavy chain;Bradykinin;Kininogen-1 light chain	Kng1	11	29.4	0.167289	-1.12118
Q9ESB3;A0A0R4J039;A0A338P6H8	Histidine-rich glycoprotein	Hrg	4	13.1	0.156504	-1.22522
E9PYA3;A0A0R4J052;G5E8T9;Q99KB8-2;Q99KB8;E9Q2H8	Hydroxyacylglutathione hydrolase, mitochondrial	Hagh	3	21.5	0.12429	-2.08866
Q3ULE5;A0A0R4J078;A0A087WSK5;Q9CRQ1;Q8C0Z0;Q8VCH8	UBX domain-containing protein 4	Ubxn4	3	16.8	0.734128	1.07477
A0A0R4J094;Q3TC72	Fumarylacetoacetate hydrolase domain-containing protein 2A	Fahd2	7	43.5	0.341745	-1.11731
A0A0R4J0I1;P07759	Serine protease inhibitor A3K	Serpina3k	11	35.4	0.180998	-1.42338
Q91ZX7;A0A0R4J0I9	Prolow-density lipoprotein receptor-related protein 1;Low-density lipoprotein receptor-related protein 1 85 kDa subunit;Low-density lipoprotein receptor-related protein 1 515 kDa subunit;Low-density lipoprotein receptor-related protein 1 intracellular domain	Lrp1	5	2	0.795184	1.04199
A0A0R4J0J0;Q9JHU2;Q3UVT7	Palmdelphin	Palmd	4	15.8	0.0533488	1.52912
A0A0R4J0P1;Q9D7B6;D3YTT4	Isobutyryl-CoA dehydrogenase, mitochondrial	Acad8	11	43.3	0.0744997	1.16623
Q924D0;A0A0R4J0S3;D3Z792	Reticulon-4-interacting protein 1, mitochondrial	Rtn4ip1	7	31.3	0.581535	1.10513
A0A0R4J0X5;Q00896	Alpha-1-antitrypsin 1-3	Serpina1c	0	0	0.218448	-1.17062
A0A0R4J107;Q8R146-2;Q8R146	Acylamino-acid-releasing enzyme	Apeh	7	19.7	0.284732	1.26576
D3YUC9;A0A0R4J139;Q8BU85	Methionine-R-sulfoxide reductase B3, mitochondrial	Msrb3	2	30.7	0.308009	-1.26769
A0A0R4J140;Z4YLI8;Q5SW19;Q5SW19-3;Q5SW19-2	Clustered mitochondria protein homolog	Cluh	8	12.7	0.6748	1.04642
Q9QZH6;A0A0R4J174	Evolutionarily conserved signaling intermediate in Toll pathway, mitochondrial	Ecsit	3	14.7	0.581996	1.09656
Q02357-6;D3YTV8;Q02357-5;Q02357-2;Q02357;A0A0R4J1N7;B7ZW98;G5E8J2;E9QNT8;Q02357-4;Q02357-3;Q0VGY9;D3Z5M4;G8JL84;F7D1P5;Q61304	Ankyrin-1	Ank1	10	10.6	0.00941394	-1.63567
A0A0R4J1N9;Q3TSW9;P40630-2;P40630;D3Z0F3	Transcription factor A, mitochondrial	Tfam	2	13.1	0.583245	1.30652
Q7TMK9;A0A0R4J259;G3V018;G3UZI2;Q7TMK9-2;G3UXJ6;G3UZ48;G3UWM1	Heterogeneous nuclear ribonucleoprotein Q	Syncrip	9	19.6	0.578158	1.09044
Q8BME2;A0A0R4J275;Q7TMF3;Q5M9K5;F6RBR6	NADH dehydrogenase [ubiquinone] 1 alpha subcomplex subunit 12	Ndufa12	8	65.3	0.074838	-1.46267
Q3UTJ2-2;A0A0S3CWK3;D3Z080;Q3UTJ2-5;A0A0R4J1T1;Z4YJR7;A0A1L7NR37;B9EKP8;B2RXQ9;Q3UTJ2;Q3UTJ2-4;B7ZWM6;A0A0R4J1W0;Q3UTJ2-3	Sorbin and SH3 domain-containing protein 2	Sorbs2	9	11.4	0.15658	1.25801
A0A0U1RNJ1;P19096;Q3UHT6;Q3TB22	Fatty acid synthase;[Acyl-carrier-protein] S-acetyltransferase;[Acyl-carrier-protein] S-malonyltransferase;3-oxoacyl-[acyl-carrier-protein] synthase;3-oxoacyl-[acyl-carrier-protein] reductase;3-hydroxyacyl-[acyl-carrier-protein] dehydratase;Enoyl-[acyl-carrier-protein] reductase;Oleoyl-[acyl-carrier-protein] hydrolase	Fasn	40	30.6	0.542891	-1.507
Q6PE05;Q3TSS0;A0A0U1RNT6;Q3UZA2;A0A0U1RNK6;Q3UAP7;Q99J57;Q3TED1;Q3THS6	S-adenosylmethionine synthase;S-adenosylmethionine synthase isoform type-2	Mat2a	4	27.3	0.860706	-1.10855
Q3UJK6;A0A140LHL5;Q8VDQ8-4;Q8VDQ8-2;Q8VDQ8	NAD-dependent protein deacetylase sirtuin-2	Sirt2	2	13.1	0.0543782	1.81023
A0A140LHQ8;Q3TD51;Q570Z8;Q7M6Y3-2;Q7M6Y3-3;Q7M6Y3-5;A0A1L1SUR7;Q7M6Y3-4;Q7M6Y3-6;Q7M6Y3	Phosphatidylinositol-binding clathrin assembly protein	Picalm	4	18.8	0.112043	-1.48807
Q792A4;A0A140LIU4;P56392	Cytochrome c oxidase subunit 7A1, mitochondrial	Cox7a1	2	28.8	0.00304791	-2.19147
A0A140T8I9;E9Q3L2;A0A1S6GWJ7		Pi4ka	5	4.3	0.224248	1.69354
A0A140T8J4;Q9R257	Heme-binding protein 1	Hebp1	4	47.9	0.0215711	-1.22962
Q5EBQ6;A0A140T8T4;P51410;A0A0G2JES3;Q5M9J5;D3Z629	60S ribosomal protein L9	Rpl9	7	53.6	0.909467	1.01042
Q9ME04;Q7JCY6;A0A6M8U8E2;A0A141CM24;P03911;W0TGY1;F1JVR2;A9UIX0;A0A141CM50;Q3UPP3;A0A075DCI1	NADH-ubiquinone oxidoreductase chain 4	ND4;mt-Nd4;Mtnd4	4	13.9	0.0393128	-1.77548
Q7JCZ0;A3R404;A0A141CM32;P03930;A0A075DCI0;A0A6M8U8I5	ATP synthase protein 8	mt-Atp8;ATP8;Mtatp8	2	34.3	0.130102	4.67524
A0A171EBL2;E9Q555	E3 ubiquitin-protein ligase RNF213	Rnf213	4	1	0.0371926	-6.89641
A0A1B0GR11;Q93092	Transaldolase	Taldo1	6	17.5	0.375689	1.35464
A0A1B0GR60;Q9CPX4;Q3UCL5;Q3TJJ6;Q3THE6;P29391;Q9CZE7;Q3ULW5;Q3UL79;P49945	Ferritin;Ferritin light chain 1;Ferritin light chain 2	Ftl1;Ftl2	3	32.5	0.688229	1.16735
A0A1B0GRV0;D3Z0E6;Q3UBN8;Q3U449;Q9Z0S1	3(2),5-bisphosphate nucleotidase 1	Bpnt1	6	33.1	0.362629	-1.19987
Q9CQM9;A0A1B0GS58	Glutaredoxin-3	Glrx3	5	22	0.389149	1.12095
Q3UM23;A0A1B0GSG5;Q91VI7	Ribonuclease inhibitor	Rnh1	13	49.3	0.0969865	1.18532
P06151;A0A1B0GSX0;Q564E2;Q99K20;Q3THB4;Q3UDU4;Q3TCI7;Q3TI99;A0A1B0GSR9;D3YZQ9;A0A1B0GT41;A0A1B0GQX5	L-lactate dehydrogenase A chain;L-lactate dehydrogenase	Ldha	19	71.1	0.389782	1.05436
A0A1B0GT63;G3X9F4;Q8VD26-2;Q8VD26;A0A1B0GR29;A0A1B0GS36;Q8VD26-3	Transmembrane protein 143	Tmem143	4	12.1	0.306491	-1.4832
A0A1B0GT92;Q9Z1E4	Glycogen [starch] synthase, muscle	Gys1	12	26.4	0.849761	1.01663
A0A1C7CYU3;Q8BRD3;Q02819;A0A1B0GS16;A0A1B0GR92;A0A1B0GR41;Q3TCI1	Nucleobindin-1	Nucb1	2	6.8	0.880533	-1.03918
A0A1C7CYV0;Q3UKB1;Q3UJG9;B1AX58;Q99K51	Plastin-3	Pls3	2	7.6	0.414381	1.49947
A0A1C7ZMZ5;P46412;Q8CC60;A0A1C7ZMZ7;Q8CDQ5;P21765	Glutathione peroxidase 3;Glutathione peroxidase;Epididymal secretory glutathione peroxidase	Gpx3;Gpx5	2	13.6	0.36208	-1.40695
E9PUM4;B2RY15;A0A1L1SQ51;Q71LX4;Q8CDM9;Q8CHG4;A0A1L1SRI1;Q68FD6;A0A1L1SQP9;Q6PB69;Q9CS79	Talin-2	Tln2	10	7.7	0.855063	-1.02723
A0A1L1SR69;A0A1L1ST61;A0A1L1SV00;Q1XG81;Q8R472;Q9JLR9	HIG1 domain family member 1A, mitochondrial	Higd1a	2	63.5	0.68679	1.23889
A0A1L1SUB2;A0A1L1SRV0;Q8CBQ2;B2RSH3;Q08091-2;Q08091;A0A1L1SRL1	Calponin;Calponin-1	Cnn1	5	41.2	0.882307	-1.06323
A0A1L1STE6;Q9D6R2;Q9D6R2-2	Isocitrate dehydrogenase [NAD] subunit alpha, mitochondrial	Idh3a	17	42.2	0.701005	-1.02213
Q3ULT2;A0A1L1SV25;P57780;Q3UDJ7;E9Q2W9	Alpha-actinin-4	Actn4	2	5	0.624256	1.05761
A0A1S6GWG8;A0A1S6GWG7;Q9JMC3;D3Z1U5	DnaJ homolog subfamily A member 4	Dnaja4	7	27	0.453369	1.28192
B9EHN0;A0A1S6GWH5;Q02053	Ubiquitin-like modifier-activating enzyme 1	Uba1	26	37.8	0.949873	1.00282
Q8K239;Q3TA37;A0A1S6GWJ9;Q9CZR8;Q80UT3	Elongation factor Ts;Elongation factor Ts, mitochondrial	Tsfm	4	31.1	0.426396	1.07992
A0A1W2P6G5;Q642K0;A0A1W2P6F6;A0A1W2P7Q9;Q60605-2;Q60605;Q3TIG9	Myosin light polypeptide 6	Myl6	4	38.1	0.184814	-2.21115
A0A1W2P7N8;A0A1W2P6I3;A0A1W2P758;Q6QMT3;Q9D1M8;Q71V27;A0A1W2P845;P97314	Cysteine and glycine-rich protein 2	Csrp2	2	38.1	0.770687	1.14988
A1L0U3;B9EI85;A0A1W2P768;P84228	Histone H3;Histone H3.2	Hist1h3e;Hist2h3b;Hist1h3b	1	24.1	0.351597	-1.32853
A0A1W2P7G5;A0A1W2P7J1;E9Q3H6		Coq10a	5	27.2	0.773401	-1.04529
A0A1W2P7X0;E9QMV2;C6EQJ5;Q4KML4	Costars family protein ABRACL	Abracl	2	50.9	0.369313	1.34709
A0A1Y7VJW9;Q9WVH9	Fibulin-5	Fbln5	6	17.6	0.664454	1.1054
A0A1Y7VJY8;A0A1Y7VM56;Q8K2C6;Q5M8R0	NAD-dependent protein deacylase sirtuin-5, mitochondrial	Sirt5	4	20.4	0.691565	-1.0421
A0A1Y7VJZ2;Q9WVL0;A0A1Y7VNC1;Q9JJA0	Maleylacetoacetate isomerase	Gstz1	7	56.7	0.686515	-1.05091
A0A1Y7VLK0;Q3UBU9;Q62446;A0A1Y7VP01;A0A1Y7VMJ9	Peptidyl-prolyl cis-trans isomerase;Peptidyl-prolyl cis-trans isomerase FKBP3	Fkbp3	4	36.2	0.0102435	1.51727
A0A1Y7VLP0;P56379	6.8 kDa mitochondrial proteolipid	Mp68	1	14	0.28867	2.23336
P52503;A0A1Y7VM38;A0A1Y7VKP8	NADH dehydrogenase [ubiquinone] iron-sulfur protein 6, mitochondrial	Ndufs6	4	40.5	0.0433469	-1.81452
A0A1Y7VN70;Q80Y14	Glutaredoxin-related protein 5, mitochondrial	Glrx5	2	28	0.120923	1.20122
P00397;A0A286T4B5;A0A286T4G6;A0A286T4G8;A0A286T4I5;Q70YN3;Q9MD68;B3IYS1;A0A286T486;Q35042;Q3UTW3;Q3UQ58;Q3TRT0;A0A6M5UNG0;A0A6M5UNR0;Q3TML7;A0A075DCV7	Cytochrome c oxidase subunit 1	Mtco1;COI;mt-Co1;COX1	2	7.8	0.337117	-2.30886
A0A286YCT6;Q9WV92-2;A0A5F8MPE1;A0A286YDY4;D0VYV6;Q9WV92;A0A5F8MPR1;Q9WV92-6;Q9WV92-3;Q9WV92-5;Q9WV92-4;Q9WV92-8;B6ZHD1;Q8BT38;A0A286YCY1;A7YY80;Q9WV92-7;A0A3B2WBE1;D0VYV7;A0A3B2WD96;A0A286YD84;V6BQR3	Band 4.1-like protein 3;Band 4.1-like protein 3, N-terminally processed	Epb41l3;Epb4.1l3	2	12.6	0.0148173	-6.19024
Q8BLL4;A0A286YDC5;A6H611	Mitochondrial intermediate peptidase	Mipep	3	10.6	0.104317	1.8975
A0A2K6EDJ7;E9Q5L2;E9PVD2;A6X935-2;A6X935	Inter alpha-trypsin inhibitor, heavy chain 4	Itih4	5	11.3	0.0761144	-1.47011
Q69ZX3;A0A338P6K2;E9QPE7;A0A2R8VHF9;O08638-2;O08638	Myosin-11	Myh11	14	11.4	0.165961	-2.42207
A0A2R8VHZ0;Q3TF69;A0A2R8VHN3;A0A2R8VI12;A0A2R8VKN0;A0A2R8VI71;A0A2R8VHY9;A0A2R8VI25;A0A2R8W6L5;A0A2R8VJY1;Q3TT81;A0A2R8VKF0;A0A2R8VHG2;A0A2R8VHP9;Q61990-2;Q61990-3;Q61990;B2M1R7;A0A2R8VI73;A0A2R8VHL8;P57722;A0A2R8W6U6;Q8CFQ6;E9Q7D8;A0A2R8VI15;P57722-2	Poly(rC)-binding protein 2;Poly(rC)-binding protein 3	Pcbp2;Pcbp3	3	18.6	0.839359	-1.1052
A0A2R8VJW0			2	17.7	0.431793	2.39103
A0A2R8W6P0;Q61735-2;A0A2R8VI30;D3Z187;A0A2R8VI94;Q3U967;E5Q371;A0A2R8VK70;Q61735	Leukocyte surface antigen CD47	Cd47	3	12.9	0.158718	-2.09228
A0A338P786;Q561N4;P68037;A0A338P702;A0A338P7E5;Q3TIH9	Ubiquitin-conjugating enzyme E2 L3	Ube2l3	2	32.2	0.598466	1.18691
A0A338P7D7;Q542H2;Q3UIT9;Q3TN31;Q9Z2U0;Q3THL2;Q9CWH6;B7ZMS3;B7ZMS4	Proteasome subunit alpha type;Proteasome subunit alpha type-7;Proteasome subunit alpha type-7-like	Psma7;Psma8	5	34.1	0.0161629	1.1572
A0A338P7G4;Q8BTN3;P54797;D3Z2V8;D6RH68;A0A338P6X6;Q99K56	Transport and Golgi organization 2 homolog	Tango2	5	43.9	0.800032	-1.02992
A0A3B0J1H7;Q60994;Q8BRW2;E9PWU4	Adiponectin	Adipoq	4	20.2	0.581693	-1.07069
A0A3B2WCD8;Q3U0V1	Far upstream element-binding protein 2	Khsrp	6	13	0.703396	1.05289
A0A3Q4EBU5;G5E8Y0;G3X9J1;Q68FL0;P70414;O35157;Q8BXB3;Q27PY9	Sodium/calcium exchanger 1	Slc8a1	11	19.6	0.0297195	1.25008
A0A3Q4L2U5;Q9CQS4;Q3TTH1	Solute carrier family 25 member 46	Slc25a46	2	27.6	0.633828	-1.17999
Q14BH8;E9Q1X8;A0A411ACY8;O08532-3;O08532-2;O08532-4;O08532-5;O08532	Voltage-dependent calcium channel subunit alpha-2/delta-1;Voltage-dependent calcium channel subunit alpha-2-1;Voltage-dependent calcium channel subunit delta-1	Cacna2d1	10	14.6	0.953846	1.00612
D3YU09;A0A494B982;Q548F2;Q3U0C4;Q69ZN0;Q9R111;Q6DFY1	Guanine deaminase	Gda	4	19.7	0.975773	-1.00551
Q91XE4;A0A494B9B0;A0A494BAV4	N-acyl-aromatic-L-amino acid amidohydrolase (carboxylate-forming)	Acy3	3	15.7	0.0709821	1.23613
Q4QRK2;Q8C3V7;A0A494BAI5;Q544X6;P22315;F6T2S0;Q3UC49;Q91W09;A0A494B9Y8	Ferrochelatase;Ferrochelatase, mitochondrial	Fech	9	36.1	0.0281661	1.47293
A0A494BB58;A0A494BAJ5;A0A494BBF1;Q543K2;Q9WU84	Copper chaperone for superoxide dismutase	Ccs	1	10.5	0.482691	-1.12263
A0A494BAW2;P19157;A0A494B908;P46425;K9JA74;A0A494BAS3;A0A494BAU3	Glutathione S-transferase P 1;Glutathione S-transferase P 2	Gstp1;Gstp2	9	61.7	0.773582	1.0223
A0A494BAX5;A0A498WGK2;Q8BP47;A0A494BB89	Asparagine--tRNA ligase, cytoplasmic	Nars	3	10.5	0.12372	1.34713
P61164;A0A494BB86	Alpha-centractin	Actr1a	3	19.1	0.386969	-1.40404
Q3U8R9;A0A498WGD8;Q3UNH3;Q8CDN6;A0A494BBI1;A0A494B955;Q3UBF4	Thioredoxin-like protein 1	Txnl1	4	25.3	0.911916	-1.01611
E9QA74;A0A4Y5WWJ7;E9Q405;A0A1C7ZN10;K3W4L0;B2RRE2;E9QAX2;Q9JMH9-5;Q9JMH9-7;Q9JMH9-2;Q9JMH9-4;Q9JMH9-1;Q9JMH9;Q9JMH9-6	Unconventional myosin-XVIIIa	Myo18a	3	3.1	0.961224	-1.01509
A0A571BDS0;E9QQ93;O70373	Xin actin-binding repeat-containing protein 1	Xirp1	7	8.3	0.17866	1.24619
A0A571BEC9;O88492;O88492-2	Perilipin-4	Plin4	15	30.3	0.113085	1.16184
D3YU22;A0A571BG24;Q3UH68-3;Q3UH68;Q8CGB7;D3YU59;D3Z589;A0A5F8MPN3;Q3UH68-2	LIM and calponin homology domains-containing protein 1	Limch1	5	9.4	0.640785	1.06074
Q811C8;A0A5E1;Q3UFA6;Q3U131;F8WH23;E9Q5D9;Q61581	Insulin-like growth factor-binding protein 7	Igfbp7	3	24.7	0.021931	-1.57194
Q8CC06;Q6PEE8;A0A5F8MPB5;Q80ZI8;Q61739-2;Q61739;Q3TWK2;Q8BR82;F6VSK8	Integrin alpha-6;Integrin alpha-6 heavy chain;Integrin alpha-6 light chain	Itga6	4	5.9	0.463356	-1.2532
A0A5F8MPB9;Q3TH46;Q3U111;P26043;Q8C2N4;Q7TSG6;Q05CE6;Q3UJJ8	Radixin	Rdx	4	13.1	0.152008	1.52653
A0A5F8MPH8;Q3V5L4;E9Q2T3;O35452;O54796;A0A571BG59		Tnxb;Tnx	5	1.9	0.777435	1.07944
A2ASS6;A0A5K1VVQ9;A2ASS6-2;A0A5K1VVQ1;E9Q8K5;E9Q8N1	Titin	Ttn	314	15.4	0.175922	1.59633
A0A654ICD2;Q7TMQ1;P23242	Gap junction protein;Gap junction alpha-1 protein	Gja1	7	30.1	0.717785	1.07664
A0A668KL51;Q91VA7	Isocitrate dehydrogenase [NAD] subunit, mitochondrial	Idh3b	16	49.2	0.102669	1.12413
Q9CYD1;A0A668KLB7;Q8BXK9	Chloride intracellular channel protein;Chloride intracellular channel protein 5	Clic5	2	18.5	0.529895	1.22112
A0A668KLV9;A0A668KLD3;B2RRE0;Q9WTQ5-2;Q9WTQ5;Q6IR43	A-kinase anchor protein 12	Akap12	11	13.5	0.688574	1.05254
Q4V9X0;Q3UXV4;E9Q6P2;G3X8U7;B2RRX2;E0CZ78;A0A6B9EQU3;P63328-2;P63328;P48453-2;P48453;Q9D5R5;A0A2I3BPC5;Q80XK0;P48455	Serine/threonine-protein phosphatase;Serine/threonine-protein phosphatase 2B catalytic subunit alpha isoform;Serine/threonine-protein phosphatase 2B catalytic subunit beta isoform;Serine/threonine-protein phosphatase 2B catalytic subunit gamma isoform	Ppp3ca;Ppp3cb;Ppp3cc	2	9.8	0.709128	1.10677
A0A6I8MX27;P16125;D3Z7F0	L-lactate dehydrogenase B chain;L-lactate dehydrogenase	Ldhb	17	60.1	0.835419	1.01858
Q9MD82;Q7GIP3;Q4JFM6;N0DTI5;A0A6M8U123;P03921;A0A141CM51;Q3UVI0;Q3UQ68;Q3TRR5;A0A141CM38;A0A141CM25;A0A075DCB1	NADH-ubiquinone oxidoreductase chain 5	mt-Nd5;ND5;Mtnd5	7	19.4	0.0269134	-1.86372
Q8CGP1;Q6ZWY9;Q921L4;Q8CBB6;B2RVD5;B2RTK3;Q64475;Q64478;A0JLV3;Q64525;P10854;Q8CGP2;P10853;Q8CGP2-2;Q64524;Q8CGP0;Q9D2U9;Q8VEE3	Histone H2B type 1-K;Histone H2B type 1-C/E/G;Histone H2B;Histone H2B type 1-B;Histone H2B type 1-H;Histone H2B type 2-B;Histone H2B type 1-M;Histone H2B type 1-P;Histone H2B type 1-F/J/L;Histone H2B type 2-E;Histone H2B type 3-B;Histone H2B type 3-A	Hist1h2bk;Hist1h2bc;LOC665622;Hist1h2br;Hist1h2bm;Hist1h2bb;Hist1h2bh;Hist1h2bj;Hist2h2bb;Hist1h2bp;Hist1h2bf;Hist2h2be;Hist3h2bb;Hist3h2ba	3	26.2	0.542165	-1.5581
A2A5N2;Q9CQV8-2;Q9CQV8;A2A5N1	14-3-3 protein beta/alpha;14-3-3 protein beta/alpha, N-terminally processed	Ywhab	5	28.5	0.750461	-1.05134
A2A6Q8;Q9CZ19;P09541	Myosin light chain 4	Myl4	9	67	0.851012	-1.11027
Q78IG7;A2A7Z4;Q9CQH7	Transcription factor BTF3;Transcription factor BTF3 homolog 4	Btf3l4	4	35.2	0.922932	1.01474
Z4YJE4;E9QQ96;A2AAJ9;A0A1W2P6H1;H7BX05	Obscurin	Obscn	24	12.3	0.0833856	1.56602
A2AE03;Q3T9Y8;Q9QZD9	Eukaryotic translation initiation factor 3 subunit I	Eif3i	2	24.8	0.0022609	2.93021
A2AE89;P10649	Glutathione S-transferase Mu 1	Gstm1	3	9.8	0.840725	1.01652
A2AEX8;A2AEX6;P97447;A2AEY1;A2AEY2;A2AEX7;P97447-2	Four and a half LIM domains protein 1	Fhl1	10	48	0.818806	1.04609
Q99N15;A2AFQ2;Q9CYT3;O08756	3-hydroxyacyl-CoA dehydrogenase type-2	Hsd17b10	13	77.8	0.417357	1.06138
A2AGN7;Q3THI5;Q3U8Y7;Q3TKC2;Q8BUP7;B7ZCF1;Q3TKG4;O88685;A0A087WPH7;Q3UD94;F6Q2E3	26S protease regulatory subunit 6A	Psmc3	6	22.8	0.759427	-1.03184
A2AJY2;O35206;A2AJY7;A2AJY5	Collagen alpha-1(XV) chain;Restin	Col15a1	5	7.7	0.256235	-1.64452
A2AKD7;Q3UVD6;Q61234	Alpha-1-syntrophin	Snta1	6	24.4	0.0422268	-1.31053
Q8C2Q8;A2AKU9;Q9D9D7;Q3UD06;Q91VR2;Q9ERA8;A2AKV2;A2AKV3;A2AKV1	ATP synthase subunit gamma;ATP synthase subunit gamma, mitochondrial	Atp5c1	9	41.6	0.121954	1.15387
Q6P6I7;A2AL12;B2RXM2;Q0VG47;Q5FB19;Q3UZG3;Q8BG05-2;Q8BG05;Q6PFA7;Q5U3M2;Q58E39	Heterogeneous nuclear ribonucleoprotein A3	Hnrnpa3;Gm6793	7	34.6	0.782041	-1.03092
Q8CBM2;Q8BQK0;A2AL85;Q8BSY0;Q9EQ66	Aspartyl/asparaginyl beta-hydroxylase	Asph;ASPH	2	5	0.0861574	1.262
A2AMM0	Muscle-related coiled-coil protein	Murc	5	22.9	0.156672	1.18184
A2AMQ5;Q99L43;Q6PBC0;F6S4G2;Q8BX08	Phosphatidate cytidylyltransferase;Phosphatidate cytidylyltransferase 2	Cds2	2	8.4	0.789146	1.05003
Q3UIU2;A2AP31;A2AP32	NADH dehydrogenase [ubiquinone] 1 beta subcomplex subunit 6	Ndufb6	4	49.2	0.128181	-1.42103
A2APX3;Q3U5K7;Q9EPX9;P21460	Cystatin-C	Cst3	3	27.5	0.518494	-1.10932
A2AQ07	Tubulin beta-1 chain	Tubb1	10	46.6	0.852004	-1.07516
A2AQR0;Q64521	Glycerol-3-phosphate dehydrogenase;Glycerol-3-phosphate dehydrogenase, mitochondrial	Gpd2	9	24.7	0.275064	-1.63271
Q3TG07;A2ATI9;Q3TX06;Q99JX3-2;Q99JX3;Q3V458;A2ATI8;A2ATI6;Q3TIK1	Golgi reassembly-stacking protein 2	Gorasp2	4	16.2	0.417344	1.36755
A2AUC9	Kelch-like protein 41	Klhl41	4	13.2	0.149962	1.34477
A2AUR7;Q9D031;Q3TFN7;Q01730;Q9CSE4	Ras suppressor protein 1	Rsu1	4	39.2	0.710523	1.13054
Q99PL5;A2AVJ7;Q6ZPS0	Ribosome-binding protein 1	Rrbp1	4	3.5	0.304436	1.2322
A2BE92;A2BE93;Q5U445;Q3T9S3;Q9EQU5-2;Q9EQU5	Protein SET	Set;BC085271	2	30.5	0.19125	1.50452
A2BFF7;D6Q0F7;Q3TPJ8;A2BFF9;D6Q0F6;D6Q0F5;O88487;Q3UDA2;A2BFF8;A2BFF5	Cytoplasmic dynein 1 intermediate chain 2	Dync1i2	6	19.9	0.117067	1.16169
A2RRK3;O54988-2;O54988	STE20-like serine/threonine-protein kinase	Slk	4	4.8	0.031058	-1.9769
A2RSB1;B7ZNL2;Q8C1W9;Q78ZA7;A0A140LJB5	Nucleosome assembly protein 1-like 4	Nap1l4	7	31.2	0.985736	-1.00128
A2RSV8;P19783	Cytochrome c oxidase subunit 4 isoform 1, mitochondrial	Cox4i1	9	46.2	0.0125656	-1.85799
P07310;A2RTA0;Q9D6U7	Creatine kinase M-type	Ckm	5	17.3	0.306778	1.09338
Q91YZ8;A3KFU5;A3KFU8;Q99LF8;Q6PHQ9;Q3UX16	Polyadenylate-binding protein	Pabpc4	4	7.8	0.788303	1.03928
A3KML3;P68254-2;P68254	14-3-3 protein theta	Ywhaq	7	34.3	0.343581	-1.14769
A5GZX3;Q9CPU0;A0A494BAF7;A0A494BBE7	Lactoylglutathione lyase	Glo1	11	65.8	0.0190349	1.18943
A6H644;Q8BG95	Protein phosphatase 1 regulatory subunit;Protein phosphatase 1 regulatory subunit 12B	Ppp1r12b	5	8.6	0.784538	-1.04764
A6H663;Q9JLV1;Q3TAM9	BAG family molecular chaperone regulator 3	Bag3	9	31.4	0.914598	1.01147
Q5FWB7;A6ZI44;P05064;Q6NY00;D3YWI1;D3Z510;A0A0U1RPN8;Q9CPQ9;A6ZI46;D3YV98;A0A0U1RPT5	Fructose-bisphosphate aldolase;Fructose-bisphosphate aldolase A	Aldoa;Aldoart1	23	70.3	0.0278538	1.196
Q3UDG0;Q3TMT4;Q3THE7;A7VL18;Q3U367;Q3TG52;Q9JLJ2;Q3V1N7	4-trimethylaminobutyraldehyde dehydrogenase	Aldh9a1	4	12.8	0.350537	1.30774
Q7TQD5;Q3UGT1;A8ASF5;P97742	Carnitine O-palmitoyltransferase 1, liver isoform	Cpt1a	3	6.9	0.964307	-1.02203
A8DUK4;A8DUN2;A8DUQ1;A8DUK2;A8DUK7;A8DUL0;A8DUL2;A8DUL7;A8DUP0;A8DUQ5;P02088;B1Q450;A8DUK0;A8DUM2;E9Q223;A8DUP3;A8DUL5	Hemoglobin subunit beta-1	Hbbt1;Hbb-b1;HBB1;Hbb-bs	5	36.7	0.426563	-1.05482
A8IP69;P61982	14-3-3 protein gamma;14-3-3 protein gamma, N-terminally processed	Ywhag	9	55.5	0.467031	1.06883
B1AQF4;Q9D7X3;H3BKL8	Dual specificity protein phosphatase 3	Dusp3	5	39.5	0.560617	1.0752
Q8CAW4;B1ARB3;Q08481-4;Q08481-2;Q08481-3;Q08481	Platelet endothelial cell adhesion molecule	Pecam1	3	7.1	0.444593	1.16337
B1ARW4;Q99LY9;A0A1S6GWI4	NADH dehydrogenase [ubiquinone] iron-sulfur protein 5;NADH dehydrogenase [ubiquinone] iron-sulfur protein 5, N-terminally processed	Ndufs5	4	48.4	0.034563	-1.73603
B1AS14;Q9DB60	Prostamide/prostaglandin F synthase	Fam213b	2	31.6	0.105818	1.6104
B1AT36;Q3U8F5;Q9D8W5;Q3TRH2	26S proteasome non-ATPase regulatory subunit 12	Psmd12	4	17	0.927212	1.02797
B1AV14;Q9CZB4;Q78IK4	MICOS complex subunit Mic27	Apool	7	54.2	0.794107	-1.02466
B1B0C7;E9PZ16;Q05793	Basement membrane-specific heparan sulfate proteoglycan core protein;Endorepellin;LG3 peptide	Hspg2	50	22.2	0.620004	1.02963
Q3TWK8;B2CQD6;Q08879;Q08879-2	Fibulin-1	Fbln1	4	12.2	0.887966	1.03123
B2CY77;P14206;A0A1L1SRW0	40S ribosomal protein SA	Rpsa	6	32.5	0.887796	-1.02117
P61979-2;P61979;P61979-3;Q3TL71;Q5FWJ5;Q3TJ38;Q3TUA1;B2M1R6;H3BKD0;Q3U6X2;Q3U9Q3;H3BK96;A0A286YDM3;H3BLL4;Q3TG17;A0A286YCM2;H3BKI8;A0A286YEC4;A0A286YDH1	Heterogeneous nuclear ribonucleoprotein K	Hnrnpk	8	22	0.440293	-1.11287
B2MWM9;P14211;Q3UWP8	Calreticulin	Calr	10	46.4	0.10032	1.17641
Q9QUM0;B2RPR7;Q8C815	Integrin alpha-IIb;Integrin alpha-IIb heavy chain;Integrin alpha-IIb light chain	Itga2b	13	24.1	0.575166	1.19669
D3Z5B1;Q8CEW7;B2RPU8;Q9D1L0	Coiled-coil-helix-coiled-coil-helix domain-containing protein 2	Zbed5;Chchd2	4	25.7	0.186928	1.2793
Q02566;B2RQQ1	Myosin-6	Myh6	0	0	0.42472	-1.4765
P60710;B2RRX1;Q3U5R4;Q3UAF7;Q3UAF6;Q3UAA9;Q3UA89;Q3UGS0;Q3TIJ9;Q3U804;Q3U939;Q61276;E9Q5F4;Q3UCF8;E9Q1F2;G3UZ07	Actin, cytoplasmic 1;Actin, cytoplasmic 1, N-terminally processed	Actb;Actg1	0	0	0.419192	-1.07706
B2RS41;Q8BWF0	Succinate-semialdehyde dehydrogenase, mitochondrial	Aldh5a1	12	40.5	0.89889	1.00902
B2RSC8;P46935;A0A571BDN7;Q3TUU1;A0A571BEP7	E3 ubiquitin-protein ligase NEDD4	Nedd4	4	7.7	0.255875	1.40996
B2RSR7;Q3ULJ0-2;Q3ULJ0	Glycerol-3-phosphate dehydrogenase [NAD(+)];Glycerol-3-phosphate dehydrogenase 1-like protein	Gpd1l	6	25.6	0.312262	-1.30205
B2RSV4;Q921M3;Q921M3-2	Splicing factor 3B subunit 3	Sf3b3	2	3.2	0.932089	-1.07626
B2RTM0;P62806;Q61667	Histone H4	Hist2h4;Hist1h4a	5	50.5	0.644854	-1.14056
B2RTM2;P56501	Mitochondrial uncoupling protein 3	Ucp3	2	12.3	0.787033	-1.15585
B2RUC7;Q9Z1Z2	Serine-threonine kinase receptor-associated protein	Strap	4	18.6	0.339895	1.14179
Q3TWM9;Q3TWL8;Q3UFE8;B2RUD7;K3W4L3;Q8BFQ1;Q3U8C4;Q3U897;Q3U825;Q3U5W2;Q3UAS4;Q3TXP9;Q3TWE9;Q3TKB2;Q3TIT5;Q3TID4;Q3TXJ0;Q3UE29;E9PZ00;J3QPG5;Q61207;Q3TKK3;Q3TWF9	Prosaposin	Psap	5	12	0.794925	-1.07031
B2RUK5;Q3ULD5;Q6PD20	Methylcrotonoyl-CoA carboxylase beta chain, mitochondrial	Mccc2	18	49.4	0.976657	1.00204
B2RWB7;Q8BZA9	Fructose-2,6-bisphosphatase TIGAR	9630033F20Rik;Tigar	2	14.1	0.167224	1.8582
P01029;B2RWX2;B2RXW7;V9GZJ5;V9GZQ6;B9EIU2;V9GZK9	Complement C4-B;Complement C4 beta chain;Complement C4 alpha chain;C4a anaphylatoxin;Complement C4 gamma chain	C4b;Slp;C4a	2	2.8	0.621693	-1.10035
E9Q397;Q3UGY4;Q3UGX2;B2RX08;P15508	Spectrin beta chain, erythrocytic	Sptb	15	11.7	0.636577	1.13239
B2RXT3;E9Q7L0		Ogdhl	24	39.4	0.855855	1.01827
B2RXX9;B2RY26;Q91Z83	Myosin-7	Myh7	10	7.7	0.167906	-2.44315
B2RXY7;P48758;A0A338P684	Carbonyl reductase [NADPH] 1	Cbr1	6	36.1	0.311602	1.10999
Q4FK88;Q4FJV4;Q3U5N9;B7STB7;P10107;A0A494BBD8;Q3US43	Annexin;Annexin A1	Anxa1	9	36.1	0.814806	-1.04088
Q569Y6;B7ZBY7;E9PY39;Q9CZY3;B7ZBY6;Q9D2M8-2;Q9CZY3-2	Ubiquitin-conjugating enzyme E2 variant 1;Ubiquitin-conjugating enzyme E2 variant 2	Ube2v1;Gm20431;Ube2v2	1	10.9	0.510768	-1.22808
B7ZCI2;B7ZCI3;A0A1B0GXL1;Q8BWC6;Q0II04	Nebulette	Nebl	22	29.5	0.14619	1.41054
B7ZCP4;Q3U893;Q8C166;V9GX86;B7ZCP8;V9GWY2;B7ZCP7;B7ZCP6;B7ZCP5;E9Q806;A3KGK7	Copine-1	Cpne1	3	16.7	0.280851	-1.30222
B7ZNW2;Q5U430-3;Q5U430;Q8CAW0;F6RDS0;F6QC57	E3 ubiquitin-protein ligase UBR3	Ubr3	2	8.2	0.811686	1.08571
B7ZP22;O88569-2;O88569;O88569-3	Heterogeneous nuclear ribonucleoproteins A2/B1	Hnrnpa2b1	6	31.4	0.869351	1.01535
Q545R3;Q3TSR4;Q3TD08;B7ZWC0;Q62433	Protein NDRG1	Ndrg1	2	7.9	0.251637	1.48116
B9EKE9;B7ZWF1;Q3TQX5;Q62167;Q3U484;B9EIA2;Q62095;P16381	ATP-dependent RNA helicase DDX3X;ATP-dependent RNA helicase DDX3Y;Putative ATP-dependent RNA helicase Pl10	Ddx3x;Ddx3y;D1Pas1	5	12	0.74521	-1.12791
Q3UEG8;B8JJM5;B8JJN0;P04186;F6XQ00;B8JJM6;F6VQX8;B8JJM3;F6W2T4;H3BK95;Q3U925;Q3U9W1	Complement factor B;Complement factor B Ba fragment;Complement factor B Bb fragment	Cfb;Gm20547	5	13.9	0.0637868	-1.25018
B9EIU1;Q8CGC7	Bifunctional glutamate/proline--tRNA ligase;Glutamate--tRNA ligase;Proline--tRNA ligase	Eprs	8	9.4	0.102256	1.18117
B9EIV8;Q9WVL3;Q9WVL3-2	Solute carrier family 12 member 7	Slc12a7	4	6.5	0.769477	1.10614
Q3UHL7;E9QN70;B9EKB0;P02469;Q9CRX6;Q8K271	Laminin subunit beta-1	Lamb1	18	18.6	0.219221	-1.08667
D6RII3;D3Z4J9;B9EKL9;Q05BC3-2;Q05BC3;Q05BC3-3	Echinoderm microtubule-associated protein-like 1	Eml1	3	7.3	0.905065	-1.04853
B9EKP5;B7FAU9;B7FAV1;Q6KAM8		Flna	1	0.5	0.162118	1.2045
Q99KV4;D0EW11;Q8K5B2;D3Z1G3	Multiple coagulation factor deficiency protein 2 homolog	Mcfd2	2	51.2	0.372552	-1.22361
D3YUT3;D3YUG3;Q5M9P3;D3Z5R8;D3Z722;Q9CZX8;S4R223	40S ribosomal protein S19	Rps19	3	24.1	0.364781	1.75212
D3YUM1;Q91YT0;D3Z1U9	NADH dehydrogenase [ubiquinone] flavoprotein 1, mitochondrial	Ndufv1	21	65.9	0.0365912	-1.58708
Q3TXR5;Q9DC49;D3YVC1;Q58EU3;Q3TXS9;Q3TI78;Q3UB36;D3YWJ3;P25444;Q3TLE5;Q3TL20;O89072	40S ribosomal protein S2	Rps2	4	26.2	0.491831	-1.11225
D3YWR7;Q8BVI4;A0A0G2JGY0;A0A0G2JGJ1	Dihydropteridine reductase	Qdpr	6	54	0.965975	1.00408
F6XUR8;F6TCV0;S4R1B3;D3YX27;Q3TXN0;Q80V84;Q3UJR3;Q9JIY5;S4R1A8;D3YX28	Serine protease HTRA2, mitochondrial	Htra2	2	20.9	0.531291	1.12333
Q4FZG5;D3YXG6;Q3UA52;Q9CVB6	Actin-related protein 2/3 complex subunit 2	Arpc2	5	29.7	0.0633251	1.43716
D3YYD5;D3Z645;Q9QZ88;Q9QZ88-2;D3YW98	Vacuolar protein sorting-associated protein 29	Vps29	3	29	0.56093	1.44822
D3YYE1;D3Z7M9;O35381;F6UFG6	Acidic leucine-rich nuclear phosphoprotein 32 family member A	Anp32a	4	34.8	0.504941	1.08148
D3YYK8;E9Q6X0;Q8R001-2;Q8R001;Q3TG90	Microtubule-associated protein RP/EB family member 2	Mapre2	5	29.6	0.63702	1.05356
D3YYM6;D3Z1S8;Q91V55;P97461	40S ribosomal protein S5;40S ribosomal protein S5, N-terminally processed	Rps5	2	19.2	0.811427	-1.12312
D3YYN7;Q3UHK5;Q6ZQ49;Q6PIE5;A0A0G2JGX4;Q8VCE0;Q6PIC6;Q8R3A9;Q8R0E8	Sodium/potassium-transporting ATPase subunit alpha-2;Sodium/potassium-transporting ATPase subunit alpha-3	Atp1a2;Atp1a3	8	11.6	0.685709	-1.0477
E9Q3B9;D3YYS6;Q3UFX6;O35678;Q3UFN1	Monoglyceride lipase	Mgll	4	14.7	0.313625	-1.4942
D3YYT0;Q8BSI9;Q3UIC2;P15116	Cadherin-2	Cdh2	6	15.3	0.0993581	1.17191
D3Z041;P41216	Long-chain-fatty-acid--CoA ligase 1	Acsl1	27	49.1	0.0603279	1.13572
D3Z2J6;Q9D710	Thioredoxin-related transmembrane protein 2	Tmx2	1	9.3	0.0631923	-1.7088
D3Z2Z1;F8WIA1;Q922J3-2;Q922J3;D3Z3M7;Q8C0S5;F6RCU2	CAP-Gly domain-containing linker protein 1	Clip1	12	12.1	0.29801	1.08238
D3Z3Z9;Q8R558;Q9WUZ7;E9Q2Q9;F7CKA6;F6QLU8	SH3 domain-binding glutamic acid-rich protein	Sh3bgr	5	43.3	0.157483	-1.11977
D3Z7C6;Q9CRH1;Q3TJG6;Q9R0Q7	Prostaglandin E synthase 3	Ptges3	3	30.8	0.549471	-1.54454
D3Z7P3-2;D3Z7P3	Glutaminase kidney isoform, mitochondrial	Gls	5	16.1	0.215086	1.10854
F6UV57;F6YCM8;F8WIH0;D3Z7V3;H7BX64;Q3URD3-4;Q3URD3-3;Q3URD3-5;Q3URD3-2;Q3URD3	Sarcolemmal membrane-associated protein	Slmap	5	14.8	0.956455	1.02498
D3Z7X0;D3Z2B3		Acad12	2	5.8	0.288278	1.22296
D9J303;F8WJI6;E9Q8P5;Q8CI51-3;Q9CRA2;Q8CI51-2	PDZ and LIM domain protein 5	Pdlim5	3	9.4	0.523457	1.07611
E0CXD9;Q545Q2;Q3U7E6;Q64310;F7CH13	Surfeit locus protein 4	Surf4	2	37.8	0.555783	1.1217
E0CY23;P48722-2;P48722	Heat shock 70 kDa protein 4L	Hspa4l	2	5.8	0.770423	-1.04976
Q8BPI6;Q545L9;F7D432;E9PWE0;E0CYV0;P23506;P23506-2;F6V9F1	Protein-L-isoaspartate O-methyltransferase;Protein-L-isoaspartate(D-aspartate) O-methyltransferase	Pcmt1	5	44	0.310578	-1.11363
E9PV24;E9PV24-2;Q08284	Fibrinogen alpha chain;Fibrinopeptide A;Fibrinogen alpha chain	Fga	17	33.1	0.467666	-1.10264
E9PW69;Q9R1P0;E9Q0X0;Q3TL95;Q3UCF0	Proteasome subunit alpha type;Proteasome subunit alpha type-4	Psma4	6	53.8	0.659436	1.0636
Q3TT92;E9PWE8;Q62188;Q3TAS8	Dihydropyrimidinase-related protein 3	Dpysl3	8	28.2	0.807785	1.03258
E9PYB0;F7CVJ5;F7DBB3		Ahnak2	6	26.1	0.502519	1.15595
E9PYI8;Q9JMA1;Q80UN0	Ubiquitin carboxyl-terminal hydrolase;Ubiquitin carboxyl-terminal hydrolase 14	Usp14	7	28.6	0.315301	1.15908
G3X9T8;G3X8Q5;E9PZD8;Q61147	Ceruloplasmin	Cp	15	25.8	0.0326136	-1.22312
E9PZF0;Q5NC82;Q01768;B0LAA8;Q5NC80;Q8R4B4	Nucleoside diphosphate kinase;Nucleoside diphosphate kinase B	Gm20390;Nme2;Nme1	5	25.1	0.455722	-1.06001
Q3UDK5;Q99KD6;E9PZS8;Q61387;Q3U7R2	Cytochrome c oxidase subunit 7A-related protein, mitochondrial	Cox7a2l	2	40.5	0.175422	-1.72576
E9Q0G1;Q9CQJ6	Density-regulated protein	Denr	2	19.2	0.167551	-1.35816
E9Q133;Q3U4U6;P80318;Q3U0I3;Q3UJP4	T-complex protein 1 subunit gamma	Cct3	8	22.1	0.00900329	2.0941
E9Q179;Q8C5Q4;Q8C298	G-rich sequence factor 1	Grsf1	3	16.6	0.515542	1.21188
Q5DTS3;Q8C2A3;Q3UNN1;E9Q9F5;E9Q1G8;O55131	Septin-7	2023-09-07	5	20.2	0.721272	-1.0507
E9Q242;Q3TMB8;P54822;E9Q3T7	Adenylosuccinate lyase	Adsl	8	30.1	0.824075	1.05806
Q8C2S9;Q3THX5;E9Q3X0;Q9EQK5	Major vault protein	Mvp	9	20.6	0.403691	1.05865
F6U7V1;E9Q401	Ryanodine receptor 2	Ryr2	95	32.4	0.0487318	1.19645
E9Q4Z2;Q3UHC8	Acetyl-CoA carboxylase 2;Biotin carboxylase	Acacb	5	4.8	0.464864	1.30344
E9Q557;E9PZW0	Desmoplakin	Dsp	7	4.1	0.131652	1.39888
Q3TB96;Q3T9V8;E9Q586;D3YX34;Q6NZM3;E9Q3M3;O08788-2;O08788	Dynactin subunit 1	Dctn1	10	15	0.284154	1.19844
Q8K0Z5;E9Q5J9;A0A0R4J1P2;P21107	Tropomyosin alpha-3 chain	Tpm3	1	4.6	0.289815	-1.34058
E9Q616		Ahnak	63	31	0.0666622	1.16426
E9Q6R3;O08547;A0A0G2JF08;Q3UZ06	Vesicle-trafficking protein SEC22b	Sec22b	2	19.9	0.28339	1.62619
E9Q6Z0;Q2M4H5;G3X914;Q9D5V5;E9PV12;Q8BYN6	Cullin-5	Cul5	4	12.6	0.557425	-1.30316
Q8CAQ8-5;Q8CAQ8-3;E9Q800;Q8CAQ8;Q8CAQ8-2;Q3U7N2;Q3TEY5;Q3TVZ5;Q3TQL4;E9QAY6;Q2YDW0;A0A0U1RP81	MICOS complex subunit Mic60	Immt	20	32.8	0.103815	-1.32008
E9Q8I0;P06909;D6RGQ0;E9Q8H9;A0A0A6YVP8	Complement factor H	Cfh	17	25.6	0.309075	-1.16317
E9Q8T1;A0A140LHH8;A0A1L1SS37		Tacc2	6	4.5	0.652966	-1.08414
E9Q9T8;Q3UIK0;Q3TF37;A9JR55;O70468	Myosin-binding protein C, cardiac-type	Mybpc3	70	66.7	0.0143315	1.16211
E9QA15;Q8VCQ8;S4R1T7;E9Q0M9;E9QA16;D3Z6I7;Q3UGC3		Cald1	5	8.9	0.364825	-1.17515
Q5KU03;E9QAQ5;Q9WV60	Glycogen synthase kinase-3 beta	Gsk3b	3	12.9	0.74582	-1.04946
E9QAT9;Q9ERP3;Q8CEL3	Tripartite motif-containing protein 54	Trim54	3	19.5	0.738807	-1.07347
E9QK48;D6RGM3;Q7TNG5;Q7TNG5-2	Echinoderm microtubule-associated protein-like 2	Eml2	2	2.6	0.796366	-1.31625
E9QLJ0;Q70KF4	Cardiomyopathy-associated protein 5	Cmya5	4	2	0.468644	1.21505
E9QMK9;Q8BH86-2;Q8BH86;Q3U7K4	UPF0317 protein C14orf159 homolog, mitochondrial	9030617O03Rik	7	15.3	0.810478	-1.02739
E9QP49;Q99MS7	EH domain-binding protein 1-like protein 1	Ehbp1l1	6	6.5	0.279103	1.15312
G5E8R3;Q3TCQ3;Q3T9S7;E9QPD7;Q05920;Q3UFS6;Q8BP54;Q62043	Pyruvate carboxylase;Pyruvate carboxylase, mitochondrial	Pcx;Pc	10	14.9	0.213078	-1.19385
Q923F9;E9QPX3;Q9CXZ1	NADH dehydrogenase [ubiquinone] iron-sulfur protein 4, mitochondrial	Ndufs4	5	34.6	0.00743416	-1.93274
E9QQ25;Q62407;A0A087WSE3;Q62407-4;Q62407-3	Striated muscle-specific serine/threonine-protein kinase	Speg	6	3.9	0.256604	1.15434
Q8K1Z0;F6SFF5	Ubiquinone biosynthesis protein COQ9, mitochondrial	Coq9	4	29.1	0.549651	1.0543
F6SHF3;F6ZV59;G5E8G0;G3X9W0;Q60668-4;Q60668-3;Q60668-2;Q60668;E9Q5B6	Heterogeneous nuclear ribonucleoprotein D0	Hnrnpd	2	22	0.985321	1.00222
F6VT60;Q3V384	Lactation elevated protein 1	Lace1	2	12.4	0.46839	1.37159
P18242;Q3TWD0;Q3U8W5;Q3UCD9;Q3U7P0;Q3TXL5;Q3TWR6;Q3U651;F8WIR1;Q3U7I9;F6Y6L6;Q8C243;A0A1B0GT66;Q3UC89;Q3TWL1;Q3UCW4;Q3TJN3;Q3UAQ1;Q8VCK2;Q3TIR0	Cathepsin D	Ctsd	5	23.2	0.316682	1.09007
F6YTG0;Q3TLP5-2;Q3TLP5	Enoyl-CoA hydratase domain-containing protein 2, mitochondrial	Echdc2	3	29.2	0.173585	-1.86129
F6ZFT1;F8WJ64;Q569N0;Q3TJG2;Q9CR21	Acyl carrier protein;Acyl carrier protein, mitochondrial	Ndufab1	3	18.9	0.0148409	-1.94937
F6ZKZ3;Q3UDS4;Q9R112	Sulfide:quinone oxidoreductase, mitochondrial	Sqrdl	4	18.7	0.100996	1.22536
Q6ZWZ6;F7AEH4;A0A1W2P7A1;P63323	40S ribosomal protein S12	Rps12	3	41.7	0.568099	-1.10515
F7ARZ1;Q3TI14;Q3THH3;Q99LZ4;Q8VE22;A7M7Q8	28S ribosomal protein S23, mitochondrial	Mrps23	2	27.5	0.531364	-1.23061
F8VPN4;A0A0G2JGI9		Agl	27	32.8	0.0327803	1.12516
F8VQA4;P97467;E9Q704	Peptidyl-glycine alpha-amidating monooxygenase;Peptidylglycine alpha-hydroxylating monooxygenase;Peptidyl-alpha-hydroxyglycine alpha-amidating lyase	Pam	9	18.6	0.364126	1.29807
F8VQJ3;P02468	Laminin subunit gamma-1	Lamc1	31	32.1	0.555325	-1.04178
F8WHM5;Q53WR6;Q61543;F6RSH1	Golgi apparatus protein 1	Glg1	4	6.2	0.957878	1.01373
Q3UYQ0;Q3UPD5;Q3TI27;G3UXL2;Q9D7G0;Q9CS42	Ribose-phosphate pyrophosphokinase 1;Ribose-phosphate pyrophosphokinase 2	Prps1l3;Prps1;Prps2	2	13.9	0.439541	-1.35614
G3UXZ5;Q5HZK3;P97371;G3X9K9;G3UXY0;G3UWN9	Proteasome activator complex subunit 1	Psme1	9	47.1	0.813192	1.02124
G3UYJ7;G3UZN1		Gm20441;Ddt	1	6	0.792366	-1.20034
G3UYQ2;G3UZT6;Q3UF95;Q9Z1R2;S4R224;A0A1B0GX81;Q3TDL4	Large proline-rich protein BAG6	Bag6	3	5.5	0.104729	1.67173
G3UZJ5;N0E4C0;N0E4C5;N0E463;P67871;G3UZA4;N0E462;G3UXG7;G3UXU2;G3UZX4	Casein kinase II subunit beta	Csnk2b;Csnk2b-Ly6g5b	3	23.3	0.282509	-1.3122
Q9CQG4;Q921E4;Q5QGU0;G3X8R0;A0A494BBE3;Q60870	Receptor expression-enhancing protein;Receptor expression-enhancing protein 5	Reep5	3	15.7	0.708654	-1.29544
G3X8T9;Q91WP6	Serine protease inhibitor A3N	Serpina3n	4	17	0.986328	-1.00388
Q8K016;G3X977;Q61703;Q3UEG7	Inter-alpha-trypsin inhibitor heavy chain H2	Itih2	2	5.1	0.663076	1.10652
G3X9Q1;Q61738-4;Q61738-5;Q3TZS3;Q61738-2;Q61738-3;Q61738-6;Q61738	Integrin alpha-7;Integrin alpha-7 heavy chain;Integrin alpha-7 light chain	Itga7	7	10.2	0.244103	-1.10168
G3X9V0;Q5SVP3;P97372;E0CZ90	Proteasome activator complex subunit 2	Psme2;PSME2b	6	32	0.298426	-1.35264
G3XA66		Mtx1	1	4	0.576857	1.07093
G5E814;Q9D8B4;A0A3B2W441	NADH dehydrogenase [ubiquinone] 1 alpha subcomplex subunit 11	Ndufa11	3	35	0.00537935	-1.75356
G5E829;Q3TC38;Q3TDJ2;Q05CJ5;A0A1W2P7C7	Plasma membrane calcium-transporting ATPase 1	Atp2b1	2	2.5	0.507097	-1.11544
G5E839;Q564F4;Q3UJZ8;Q3TII0;P80315	T-complex protein 1 subunit delta	Cct4	6	21.4	0.868472	-1.02506
G5E850;Q544Z9;P56395;E0CY88	Cytochrome b5	Cyb5a	3	46.9	0.241326	2.30761
G5E895;D3Z494;Q8BIV6		Akr1b10	9	46.5	0.899426	1.02423
G5E8J6;Q9QZV4;B9EIW1;Q9WVE4		Hrc	19	48.2	0.88843	-1.02054
G5E902		Slc25a3	1	7.5	0.0889027	1.14486
Q3UMT7;G5E924;Q8R081;G3UY38	Heterogeneous nuclear ribonucleoprotein L	Hnrnpl	9	28.5	0.974485	1.00332
H3BIY9;Q5SWR1;Q9DBG3;Q9DBG3-2;H3BKM0	AP complex subunit beta;AP-2 complex subunit beta	Ap2b1	2	3.4	0.688056	1.09494
H3BJP2;H3BLJ9;H3BJL6;H3BKH6;Q9R0P3;H3BK43	S-formylglutathione hydrolase	Esd	8	40.1	0.879163	1.01698
H3BKL5;Q3UPU8;Q921H8;H3BKA1;H3BJZ9;Q3TUU3;Q3UKM0;Q8VCH0;Q8BLD7	3-ketoacyl-CoA thiolase A, peroxisomal;3-ketoacyl-CoA thiolase B, peroxisomal	Acaa1a;Acaa1b	8	42.4	0.995052	-1.00064
Q9CS06;H3BL49;Q9WVS5;Q8BVY8;Q3UL22;Q3UKQ2;Q6A0F1;P42932;H3BJB6	T-complex protein 1 subunit theta	Cct8;Cctq	5	14.4	0.576654	-1.05011
H7BX01;P58281;P58281-2;Q80TX7;E0CXD1;Q8BK99	Dynamin-like 120 kDa protein, mitochondrial;Dynamin-like 120 kDa protein, form S1	Opa1;mKIAA0567	17	28.3	0.105951	1.12468
H7BX88;P47934;B7ZDD7	Carnitine O-acetyltransferase	Crat	17	39.8	0.923353	-1.00503
J3QMM7;K3W4M4;Q9CZ42-2;Q9CZ42-3;Q9CZ42;J3QN06	ATP-dependent (S)-NAD(P)H-hydrate dehydratase	Carkd	7	37.6	0.856681	1.02369
J3QQ13;P50752;P50752-4;P50752-3;P50752-2;Q6P3Z7;K3W4R7;Q54AB6;Q3TH80;K3W4R6;Q3TQ90;A0A087WRX3	Troponin T, cardiac muscle	Tnnt2	12	38.1	0.30401	-1.27744
J7NNX8;Q9QZ85	Interferon-inducible GTPase 1	Iigp1	8	31.5	0.947624	1.02052
J7NUP1;Q60766-2;A0A1G5SJJ3;Q60766	Immunity-related GTPase family M protein 1	Irgm1	5	31.6	0.986167	1.00236
J7PDL1;Q9DCE9;Q811M6;Q8C2M8;Q3U5T3		Ifggd1;Igtp	4	16.1	0.0292908	1.58343
K0BWC3;Q9ET54-3;Q9ET54-5;Q9ET54-4;Q9ET54-6;Q9ET54;D3Z1J5;Q8C306;Q9ET54-2	Palladin	Palld	4	9.9	0.211441	1.41788
K3W4Q8;O55108;O55107;P18572-2;P18572;J3QP71	Basigin	Bsg	7	36.7	0.483781	-1.1205
Q8BPG5;K7Q7T7;Q3TLP8;P63001;Q8C4N8;A2AC13;Q14A12;Q9D859;Q8QZS2;Q05144;P60764	Ras-related C3 botulinum toxin substrate 1;Ras-related C3 botulinum toxin substrate 2;Ras-related C3 botulinum toxin substrate 3	Rac1;Rac3;Rac2	3	21.4	0.322	-1.33089
M0QWX0;Q3TMN1;Q58E65;Q3UI33;O08663;M0QW69	Methionine aminopeptidase;Methionine aminopeptidase 2	Metap2	2	34	0.475951	1.21942
P03893;M1VMU3;Q6QN84;Q9MD59;A0A286T4C2;A0A286T6P3;A0A286T6N5;A0A286T6N3;A0A286T6L5;A0A286T6K7;A0A286T6K6;A0A286T6J5;A0A286T4G1;A0A6M8TW30;A0A286T4B0;A0A286T6X5;A0A286T455;A0A286T435;A0A141CM42;A0A141CM29;A0A141CM16;A0A075DCF9;A3R414;A0A286T498	NADH-ubiquinone oxidoreductase chain 2	Mtnd2;ND2;mt-Nd2	2	12.5	0.458412	-1.32408
O08528;E9Q5B5	Hexokinase-2;Hexokinase	Hk2	23	37.3	0.891353	-1.00879
O08529;Q3U8S5;Q3U3A8;Q8R486;Q8BPV9	Calpain-2 catalytic subunit	Capn2	11	27.3	0.246422	1.15977
O08553	Dihydropyrimidinase-related protein 2	Dpysl2	12	39.3	0.992615	1.00092
Q3UN47;O08600	Endonuclease G, mitochondrial	Endog	3	20.7	0.74665	-1.1596
Q6GT24;Q53ZU7;O08709;Q6A0D0;D3Z0Y2;Q8BPD3	Peroxiredoxin-6	Prdx6	11	67.4	0.788009	1.02068
O08749;Q3TIE8	Dihydrolipoyl dehydrogenase, mitochondrial;Dihydrolipoyl dehydrogenase	Dld	20	64.8	0.636552	1.04545
O08804;F7B9A0		Serpinb6b	3	14.1	0.898882	-1.02061
Q6RI64;O09061;A0A338P7C0;A0A338P7F1	Proteasome subunit beta type;Proteasome subunit beta type-1	Psmb1	5	38.8	0.318999	1.48458
Q4VBC9;O09111	NADH dehydrogenase [ubiquinone] 1 beta subcomplex subunit 11, mitochondrial	Ndufb11	5	43	0.0152155	-1.77797
Q3U4T9;Q3TVX7;O09117-2;D6RFU9;O09117	Synaptophysin-like protein 1	Sypl;Sypl1	2	17.7	0.589849	-1.07116
O09131;A0A494BAB1	Glutathione S-transferase omega-1	Gsto1	7	42.5	0.589634	1.08856
O09161;F6QYE1;B9EHC7;E9PZ67	Calsequestrin-2;Calsequestrin	Casq2	13	45.3	0.548027	1.04924
Q91YQ8;Q3TUS8;O09174	Alpha-methylacyl-CoA racemase	Amacr	5	26.4	0.252475	1.1832
Q3V235;O35129;F6QPR1;Q3V2V2	Prohibitin-2	Phb2	13	54.8	0.194314	1.17631
O35226;O35226-4;Q9CY29	26S proteasome non-ATPase regulatory subunit 4	Psmd4	1	6.6	0.973324	1.00314
O35295	Transcriptional activator protein Pur-beta	Purb	2	16	0.26061	-1.50569
O35459;F7B227	Delta(3,5)-Delta(2,4)-dienoyl-CoA isomerase, mitochondrial	Ech1	15	62.4	0.856864	1.013
Q9CSU2;O35593;Q3UD26	26S proteasome non-ATPase regulatory subunit 14	Psmd14	2	21.6	0.654286	1.08496
Q8C1X9;Q3U737;Q3TLP4;O35639;Q3TFK4;Q3TET3	Annexin;Annexin A3	Anxa3	6	25.1	0.826503	1.07925
Q31191;Q6RJ37;P01902;Q5KTQ2;Q5KTQ1;O35641;Q31634;Q31148;Q31614;Q31290	H-2 class I histocompatibility antigen, K-D alpha chain	H2-K1;H2-K;mCG_129835	2	9	0.26314	1.45539
Q3TVN4;Q8CC13;O35643;Q5SVG5;Q5SVG4;Q3U1K9	AP complex subunit beta;AP-1 complex subunit beta-1	Ap1b1	5	16.3	0.694881	-1.07054
O35685	Nuclear migration protein nudC	Nudc	3	15.1	0.045426	-2.33649
Q811L7;Q8C2Q7;O35737;Q3TNG9	Heterogeneous nuclear ribonucleoprotein H;Heterogeneous nuclear ribonucleoprotein H, N-terminally processed	Hnrnph1	1	4.2	0.697554	1.05493
Q3ULU3;O35855;O88374;A0A1B0GX27;Q8CAX1	Branched-chain-amino-acid aminotransferase;Branched-chain-amino-acid aminotransferase, mitochondrial	Bcat2	13	49.1	0.277348	1.1408
O35857;Q8R3X4	Mitochondrial import inner membrane translocase subunit TIM44	Timm44	7	17.9	0.846336	1.03136
O35864;A0A087WRH6;Q3V0K7	COP9 signalosome complex subunit 5	Cops5	2	14.1	0.0584363	1.11245
Q3TUF3;O35887;G3UWV3;Q6XLQ8;Q3UG11;Q3TL33;G3V004;Q3TQD1	Calumenin	Calu	5	33	0.268752	-1.30312
Q6PDS4;Q3UG34;Q3TV21;O35943	Frataxin, mitochondrial;Frataxin intermediate form;Frataxin mature form	Fxn	3	40.6	0.550561	-1.31189
O54724;Q3U4N4;Q3TER0	Polymerase I and transcript release factor	Ptrf	14	41.8	0.144575	1.10474
O54734;Q3UC51;Q3UG68	Dolichyl-diphosphooligosaccharide--protein glycosyltransferase 48 kDa subunit	Ddost	7	32	0.957128	-1.0057
O54890;A0A0F7DDK0	Integrin beta-3	Itgb3	9	18.9	0.567442	1.33969
O55029	Coatomer subunit beta	Copb2	5	11.2	0.236276	-1.0795
Q99L15;O55137	Acyl-coenzyme A thioesterase 1	Acot1	4	18.1	0.370003	1.18152
Q5DTI2;O55143;O54994	Sarcoplasmic/endoplasmic reticulum calcium ATPase 2	Atp2a2	1	1.5	0.0172789	1.12467
O55222	Integrin-linked protein kinase	Ilk	4	12.8	0.636127	-1.1582
Q5NCI4;O70250	Phosphoglycerate mutase 2	Pgam2	14	56.5	0.190736	1.13909
S4R1E5;Q3TI34;Q5XJZ8;Q3TIF2;Q76LV0;O70325-2;O70325;O70325-3;Q8K4U7	Glutathione peroxidase;Phospholipid hydroperoxide glutathione peroxidase, mitochondrial	Gpx4;PHGPx	3	22.9	0.897469	-1.01736
O70400;Q3TZ17;S4R1V0	PDZ and LIM domain protein 1	Pdlim1	8	43.7	0.516107	1.08406
O70423;O70423-2;A2A4I8	Membrane primary amine oxidase	Aoc3	8	19.6	0.830961	1.05987
Q543D7;O70433	Four and a half LIM domains protein 2	Fhl2	14	63.1	0.213717	1.26159
Q3UJS5;O70569;P62264;D3YVF4;D3Z7I1	40S ribosomal protein S14	Rps14;rps14	3	42.4	0.917905	-1.07269
O70571;Q544J2	[Pyruvate dehydrogenase (acetyl-transferring)] kinase isozyme 4, mitochondrial	Pdk4	8	36.2	0.333544	1.16269
Q6IM74;O70622-2;Q3TUZ6;Q6IM75;O70622	Reticulon;Reticulon-2	Rtn2	4	29.9	0.0956476	1.16553
Q3TNK2;Q3TJY2;O88342;Q3TE06;Q9DC08;Q9DBM8;Q3U136;Q80ZI9	WD repeat-containing protein 1	Wdr1	14	47.5	0.0388361	1.20389
Q3TI40;Q2M4G1;O88441;Q8C454;Q3TI19	Metaxin-2	Mtx2	8	60.1	0.187546	-1.35434
Q3TEA5;Q3UQL2;O88543	COP9 signalosome complex subunit 3	Cops3	2	20.1	0.763955	-1.1352
O88587;O88587-2	Catechol O-methyltransferase	Comt	6	43.4	0.417949	1.09574
Q8CF81;Q3UGW4;O88696	ATP-dependent Clp protease proteolytic subunit;ATP-dependent Clp protease proteolytic subunit, mitochondrial	Clpp	3	25.4	0.3992	1.31116
Q561M4;Q3UDC3;O88746;A0A1D5RL90	Target of Myb protein 1	Tom1	4	22.4	0.248725	1.19598
O88840;Q61554;Q60784	Fibrillin-1	Fbn1	30	18.5	0.902066	-1.02194
Q5HZJ8;Q8C338;O88844;Q3TJ51	Isocitrate dehydrogenase [NADP];Isocitrate dehydrogenase [NADP] cytoplasmic	Idh1	1	3.9	0.0906421	-1.1145
Q3U9K3;Q3U232;Q3U1N0;O89053;Q3T9L1	Coronin;Coronin-1A	Coro1a	5	20.6	0.916578	-1.03815
Q9D1J2;O89079;D3Z315;F6YFR7	Coatomer subunit epsilon	Cope	3	27.3	0.203648	-1.11159
P00920;A0A0A6YX78	Carbonic anhydrase 2	Ca2;Car2	9	50	0.198119	-1.27231
P01027	Complement C3;Complement C3 beta chain;C3-beta-c;Complement C3 alpha chain;C3a anaphylatoxin;Acylation stimulating protein;Complement C3b alpha chain;Complement C3c alpha chain fragment 1;Complement C3dg fragment;Complement C3g fragment;Complement C3d fragment;Complement C3f fragment;Complement C3c alpha chain fragment 2	C3	39	37	0.450332	-1.0765
P01887;Q9D239;Q3U679	Beta-2-microglobulin	B2m	2	32.8	0.17388	1.98898
P01900;K7W4D1;Q31154;P01895;P01895-2	H-2 class I histocompatibility antigen, D-D alpha chain;H-2 class I histocompatibility antigen, alpha chain	H2-D1;H2-D	0	0	0.126088	-1.57386
P04117;Q542H7	Fatty acid-binding protein, adipocyte	Fabp4	10	66.7	0.59074	1.04522
Q3UVB1;P04247;A0A2R8VK58;A0A2R8W6F8	Myoglobin	Mb	17	85.7	0.905595	1.01247
Q53ZN9;Q3U065;Q3TZJ1;Q3TNL6;P04919-2;P04919;Q3TAJ4;Q3TZ12;Q3TZ29;Q3TA19	Anion exchange protein;Band 3 anion transport protein	Slc4a1	11	23	0.205906	-1.22296
P05125	Natriuretic peptides A;Atrial natriuretic factor;Auriculin-B;Auriculin-A;Atriopeptin-1;Atriopeptin-2	Nppa	3	19.7	0.60019	1.48023
P05132;P05132-2;J9JDU9	cAMP-dependent protein kinase catalytic subunit alpha	Prkaca	4	15.1	0.319386	1.37198
P05201	Aspartate aminotransferase, cytoplasmic	Got1	21	74.3	0.262947	1.07903
P05202	Aspartate aminotransferase, mitochondrial	Got2	25	68.8	0.0280386	1.19386
P05213;Q99KA2;A0A2R8VHF3	Tubulin alpha-1B chain	Tuba1b	0	0	0.260967	1.28427
P06728;Q9DBN0;Q810I7	Apolipoprotein A-IV	Apoa4	9	33.2	0.859146	-1.03806
P06745;B7ZWL9;B2RXT5	Glucose-6-phosphate isomerase	Gpi;Gpi1	18	50.2	0.037974	1.12322
P06801;Q3TQP6;Q921S3;Q99LF5;Q3TQW1	NADP-dependent malic enzyme;Malic enzyme	Me1	14	49.3	0.506766	1.09239
P07309;Q5M9K1;Q9D6A4	Transthyretin	Ttr	4	51	0.591332	-1.0764
Q9CZI7;Q542G9;P07356;Q3UCD3;B0V2N7;B0V2N8;Q99KH3;B0V2N5	Annexin;Annexin A2	Anxa2	14	53.7	0.736963	1.03416
P07724;Q546G4	Serum albumin	Alb	44	75.8	0.0117495	-1.11522
Q80Y52;Q3TKA2;P07901;A0PJ91;Q3UIF3;Q3TJU7;Q3TKB9;Q3TKG0;Q8C5U3	Heat shock protein HSP 90-alpha	Hsp90aa1	11	21.6	0.0827091	1.18269
P08032	Spectrin alpha chain, erythrocytic 1	Spta1	17	12	0.745596	-1.08456
P08074;Q542P5	Carbonyl reductase [NADPH] 2	Cbr2	5	36.1	0.852151	1.06959
Q91V38;Q3UAD6;P08113;Q3UBU0;Q3TUD6;Q8CCY5;F7C312	Endoplasmin	Hsp90b1	16	28.7	0.179433	1.15448
Q6GTX3;Q4FK40;Q3UBS0;Q3TXU4;Q3TX45;P08226;A0A1B0GX15;G3UWN5;Q3UEE7;G3UZM8	Apolipoprotein E	Apoe	4	16.4	0.737052	-1.14546
P08228	Superoxide dismutase [Cu-Zn]	Sod1	4	32.5	0.682876	-1.07583
P08249	Malate dehydrogenase, mitochondrial	Mdh2	16	61.5	0.191375	1.08011
P08752;A0A0A6YWA9	Guanine nucleotide-binding protein G(i) subunit alpha-2	Gnai2	8	33	0.0316489	1.19115
P09055;P09055-2	Integrin beta-1	Itgb1	11	20.9	0.349731	-1.07504
Q3UDR2;Q3URP6;Q3UJA8;Q3UBY9;Q3UA23;Q3TWE3;Q3TIM0;Q3THC3;Q3TGS0;Q3TF72;P09103;Q3TT76;Q3U738	Protein disulfide-isomerase	P4hb	9	25.1	0.269651	1.14181
Q8CD23;Q3TL52;Q3TGR3;P09405;Q8CE30;Q3TT41	Nucleolin	Ncl	7	13.6	0.803202	-1.02312
P09411;S4R2M7	Phosphoglycerate kinase 1;Phosphoglycerate kinase	Pgk1	21	66.4	0.807417	-1.01509
Q5XK22;Q3U3Q7;Q3TU20;P09470;Q8K233;F6QCP8	Angiotensin-converting enzyme;Angiotensin-converting enzyme, soluble form	Ace	6	8.3	0.74541	1.09238
P09528;A0A494BA92;A0A494B9D4	Ferritin heavy chain;Ferritin heavy chain, N-terminally processed	Fth1	6	45.1	0.563029	-1.14367
P09542;A0A0G2JDW2;A0A0G2JDM3	Myosin light chain 3	Myl3	11	61.3	0.371817	-1.47685
Q4FJX9;P09671;Q3U8W4;Q3TJA2;A0A3B2WBF0	Superoxide dismutase;Superoxide dismutase [Mn], mitochondrial	Sod2	10	67.6	0.999927	1.00001
P0DOV2;B2RWU7;D0QMC3	Myeloid cell nuclear differentiation antigen-like protein	AI607873;Mndal	2	6	0.548776	1.18757
P0DP28;P0DP27;P0DP26;Q3UKW2;A0A3Q4EHJ0		Calm1	4	44.3	0.385403	-1.1299
Q58E64;Q3UA81;P10126;Q3UZQ3;Q3TII3;D3YZ68	Elongation factor 1-alpha;Elongation factor 1-alpha 1	Eef1a1	5	26.8	0.317224	1.18175
P10493	Nidogen-1	Nid1	20	29	0.600942	-1.05077
Q9DD05;P10518;Q8VCZ1	Delta-aminolevulinic acid dehydratase	Alad	7	32.4	0.186927	-1.14369
Q3TVS6;P10605;Q3TC17	Cathepsin B;Cathepsin B light chain;Cathepsin B heavy chain	Ctsb	5	24.2	0.6879	-1.03779
Q52KC1;P10630;P10630-2;Q8BTU6;E9Q561;A0A338P6X5	Eukaryotic initiation factor 4A-II;Eukaryotic initiation factor 4A-II, N-terminally processed	Eif4a2	5	25.6	0.388391	1.14686
P10639	Thioredoxin	Txn	5	69.5	0.94366	-1.00608
Q8C1Y3;Q3U4Y0;P10922	Histone H1.0;Histone H1.0, N-terminally processed	H1f0	3	17.9	0.32237	-1.114
P11152;Q3UB98;Q8C562;Q4FJQ8;Q3UAX2;Q3UC81;Q3UCZ2;Q3UB54;Q3U841;Q3U784;Q3U5U0;Q3U715;Q3U6S8;Q3UC44;Q3UCH4;Q3UBE9;Q3UCD4	Lipoprotein lipase	Lpl	5	19.2	0.713593	-1.03851
P11352;A0A0A6YY34;A0A0A6YVV2	Glutathione peroxidase 1;Glutathione peroxidase	Gpx1	6	38.3	0.0786559	-1.26966
Q5EBJ0;P11404	Fatty acid-binding protein, heart	Fabp3	10	69.9	0.502438	-1.0462
Q71LX8;P11499;Q811H6;Q80YC2	Heat shock protein HSP 90-beta	Hsp90ab1	21	40.2	0.0154551	1.24321
P11531;A0A668KLA2	Dystrophin	Dmd	37	16.7	0.535082	1.06997
P11983;P11983-2	T-complex protein 1 subunit alpha	Tcp1	12	35.6	0.314175	1.18092
P12242	Mitochondrial brown fat uncoupling protein 1	Ucp1	7	36.8	0.432345	-1.73607
P12382;Q8CD98	ATP-dependent 6-phosphofructokinase, liver type	Pfkl	7	15.9	0.225249	1.11167
P12787	Cytochrome c oxidase subunit 5A, mitochondrial	Cox5a	8	49.3	0.0149513	-1.85356
Q6P1A9;Q5EBG5;Q58ET1;Q80UT7;P12970	60S ribosomal protein L7a	Rpl7a	6	26.7	0.513489	1.0502
P13634	Carbonic anhydrase 1	Ca1	8	59.4	0.114129	-1.26184
P13707;E0CXN5	Glycerol-3-phosphate dehydrogenase [NAD(+)], cytoplasmic;Glycerol-3-phosphate dehydrogenase [NAD(+)]	Gpd1	10	47.6	0.966104	-1.00813
Q545P0;Q3TV47;Q3TSQ1;P14094;A0A0A6YX05	Sodium/potassium-transporting ATPase subunit beta-1	Atp1b1	10	35.5	0.822391	1.02273
P14142;J3QK17	Solute carrier family 2, facilitated glucose transporter member 4	Slc2a4	4	10.4	0.50359	1.37395
Q5M9N8;Q3UBI6;P14148;Q3TK73;F6XI62	60S ribosomal protein L7	Rpl7	3	17.8	0.43617	-1.30006
P14152;A0A5F8MPN8	Malate dehydrogenase, cytoplasmic	Mdh1	13	48.5	0.525021	1.04604
Q545F4;P14602;P14602-2;D3YZ06;P14602-3	Heat shock protein beta-1	Hspb1	10	63.2	0.629706	1.06398
Q8BK46;Q3ULJ5;P14685;Q3U5M8;F7B7L8	26S proteasome non-ATPase regulatory subunit 3	Psmd3	6	14.9	0.608493	1.28225
P14733;Q8C553	Lamin-B1	Lmnb1	8	23.1	0.727591	-1.03722
Q5M8R8;Q5FWB6;P14869;D3YVM5;S4R1N1	60S acidic ribosomal protein P0	Rplp0	4	23.7	0.0327145	1.23119
P15105	Glutamine synthetase	Glul	4	20.1	0.115415	-1.20816
P15327;Q3TAQ8;D3Z223	Bisphosphoglycerate mutase;Phosphoglycerate mutase	Bpgm	4	19.7	0.154447	-1.58859
P15626;D3YX76;Q7M0F4	Glutathione S-transferase Mu 2	Gstm2	10	40.4	0.17197	1.12203
Q5SZA3;P15864	Histone H1.2	Hist1h1c	1	7.5	0.909278	1.00637
P16015	Carbonic anhydrase 3	Ca3	5	26.9	0.933199	1.05364
P16045	Galectin-1	Lgals1	7	77.8	0.668901	1.05532
P16332;Q8VED0	Methylmalonyl-CoA mutase, mitochondrial	Mut	13	30.6	0.491729	1.05811
P16546-2;P16546	Spectrin alpha chain, non-erythrocytic 1	Sptan1	1	0.7	0.135404	1.11795
Q5FW97;P17182;Q6PHC1	Alpha-enolase	EG433182;Eno1	5	21.2	0.833925	-1.01278
P17225;Q3UBR5;Q5RJV5;Q922I7;Q80T07;Q3T984;Q8BGJ5;Q3TQW3;Q8CB58;Q8K144;Q8R509;E9QMW9;Q8C2R5;Q3U5I2;Q6NZB8	Polypyrimidine tract-binding protein 1	Ptbp1	4	17.5	0.0790376	-1.31604
Q6PEE6;Q3U7X9;Q69ZW4;P17427	AP-2 complex subunit alpha-2	Ap2a2	5	10	0.390161	1.21335
P17563;A0A0R4J135;Q63836;G3UYY2	Selenium-binding protein 1;Selenium-binding protein 2	Selenbp1;Selenbp2	18	62.5	0.350704	1.07615
Q6GQU1;Q3UPC4;Q3TJE3;P17710-3;G3UVV4;P17710-4;P17710;Q3UE51;P17710-2;Q3TTB4	Hexokinase;Hexokinase-1	Hk1	20	33.6	0.1488	1.17544
Q5SVY2;Q3UAJ1;Q3TE63;P17742;Q9CZK9;A0A1L1SST0	Peptidyl-prolyl cis-trans isomerase;Peptidyl-prolyl cis-trans isomerase A;Peptidyl-prolyl cis-trans isomerase A, N-terminally processed	Ppia	9	61	0.958767	1.00406
P17751-2;P17751;H7BXC3	Triosephosphate isomerase	Tpi1	13	65.2	0.458962	1.04495
Q544Y7;P18760;F8WGL3;A0A494B9A7;Q9CX22	Cofilin-1	Cfl1	7	50.6	0.305875	1.11788
P19123;E9Q8P0	Troponin C, slow skeletal and cardiac muscles	Tnnc1	7	54.7	0.03493	-1.61579
P19221;Q3TJ94;H7BX99	Prothrombin;Activation peptide fragment 1;Activation peptide fragment 2;Thrombin light chain;Thrombin heavy chain;Prothrombin	F2	7	19.3	0.0790147	-1.28018
Q8BV87;Q3TWG9;Q3TJK3;P19324;Q8BVU9;Q3TMD2	Serpin H1	Serpinh1	6	21.1	0.764008	-1.16949
Q9D881;P19536	Cytochrome c oxidase subunit 5B, mitochondrial	Cox5b	7	61.2	0.0129739	-2.04994
Q9DC41;Q3U9G2;P20029;Q3U6V3;Q3TWF2;Q3TKF8;Q3TI47;Q3U7T8;Q3UEM8	78 kDa glucose-regulated protein	Hspa5	18	35.6	0.248814	1.06261
Q6ZWX2;P20065-2		Tmsb4x	2	31.8	0.0713117	-2.24846
P20108	Thioredoxin-dependent peroxide reductase, mitochondrial	Prdx3	8	48.2	0.18441	1.10377
Q5FWJ3;P20152;Q3TFD9;Q3U6S1;Q3V2S4;A0A0A6YWC8;Q3TWV0;Q3UAX1;Q3UD36	Vimentin	Vim	25	59.4	0.202305	1.40807
P20918;Q3V1T9;Q6TCI0	Plasminogen;Plasmin heavy chain A;Activation peptide;Angiostatin;Plasmin heavy chain A, short form;Plasmin light chain B	Plg	16	34.4	0.0435415	-1.14577
Q58E70;P21107-2;D3Z6I8;D3Z2H9;Q8C7C3;E9Q7Q3;Q3TJ53	Tropomyosin alpha-3 chain	Tpm3;Tpm3-rs7	4	15.3	0.545581	1.44863
P21550;Q4FK59;Q5SX59	Beta-enolase;Enolase	Eno3	11	36.4	0.371681	-1.08246
P21614	Vitamin D-binding protein	Gc	14	57.6	0.127259	-1.17912
P21981	Protein-glutamine gamma-glutamyltransferase 2	Tgm2	17	41.8	0.97194	1.00585
P22599;Q3KQQ4;Q91X22	Alpha-1-antitrypsin 1-2	Serpina1b	3	8.5	0.757094	-1.05016
Q3UPG1;Q3UBC6;Q99L41;P22907-2;P22907	Porphobilinogen deaminase	Hmbs	3	11.6	0.911053	-1.03127
Q543K9;P23492;A0A2I3BQH2;Q9D8C9	Purine nucleoside phosphorylase	Pnp;Pnp2	5	32.2	0.389137	1.18825
P23927;Q52L78;A0A1L1SRG5	Alpha-crystallin B chain	Cryab	7	46.9	0.838028	-1.01912
P23953	Carboxylesterase 1C	Ces1c	8	28.7	0.748621	-1.04766
Q8C6E3;Q3UZE7;P24270;Q3UF58;Q542K4;Q3TVZ1;Q91XI2	Catalase	Cat	20	57.7	0.976122	-1.00248
P24369;Q9DCY1;Q6ZQM2	Peptidyl-prolyl cis-trans isomerase B;Peptidyl-prolyl cis-trans isomerase	Ppib	5	29.2	0.798948	1.13016
P24472	Glutathione S-transferase A4	Gsta4	6	42.8	0.128223	1.25096
P24527	Leukotriene A-4 hydrolase	Lta4h	12	30.6	0.318161	1.10678
P24549;B2RTL5;O35945	Retinal dehydrogenase 1;Aldehyde dehydrogenase, cytosolic 1	Aldh1a1;Aldh1a7	9	30.7	0.308186	1.69298
Q80TM2;P26039;Q3UHS6	Talin-1	Tln1	53	39.6	0.0554578	1.30545
Q3TZQ2;P26041;Q05DU4	Moesin	Msn	14	33.1	0.0748105	1.12588
Q545R0;Q3TGQ3;P26231;Q6NV50	Catenin alpha-1	Ctnna1	13	25.5	0.254809	1.15731
P26443;Q3TSQ7	Glutamate dehydrogenase 1, mitochondrial	Glud1	17	38.2	0.437552	1.05102
Q3U8N1;Q3U6F6;Q8C483;P26638;A2AFS1;A2AFS0	Serine--tRNA ligase, cytoplasmic	Sars	2	8.2	0.165804	1.49461
P26883;Q3ULN5	Peptidyl-prolyl cis-trans isomerase FKBP1A;Peptidyl-prolyl cis-trans isomerase	Fkbp1a	4	41.7	0.892562	1.01785
P27546-3;P27546-2;P27546	Microtubule-associated protein 4	Map4	13	24.7	0.158776	1.12727
Q3UB90;Q3UB67;Q3UB15;Q3U9L3;Q3T9U9;P27659;A0A2R8VHN4	60S ribosomal protein L3	Rpl3	3	13.2	0.78308	-1.12627
P27773	Protein disulfide-isomerase A3	Pdia3	17	49.1	0.232169	1.10419
Q8VDC3;P28271	Aconitate hydratase;Cytoplasmic aconitate hydratase	aco1;Aco1	6	14.7	0.180403	1.53084
Q6P5I3;P28474	S-(hydroxymethyl)glutathione dehydrogenase;Alcohol dehydrogenase class-3	Adh5	7	40.1	0.0879614	1.19722
Q3UBP0;P28650;J3QN31;P28650-2	Adenylosuccinate synthetase isozyme 1	Adssl1	12	42.2	0.865165	-1.01427
Q3UXK8;Q3TNY9;Q3TAF9;P28653;Q7TMW3;Q6PG76	Biglycan	Bgn	4	18.2	0.12644	-1.30189
Q3UKR1;P28654;Q3TSV1;Q6LAK9	Decorin	Dcn	5	20.9	0.24825	-1.11662
P28665	Murinoglobulin-1	Mug1	26	29.9	0.740301	-1.06312
Q3UEK9;Q3UEK5;Q3TIU3;P29699	Alpha-2-HS-glycoprotein	Ahsg	1	8.4	0.0106289	-1.34737
Q3TG75;P29758;Q3UKT3;Q3UJK5	Ornithine aminotransferase, mitochondrial	Oat	12	50.1	0.977396	-1.00346
P29788	Vitronectin	Vtn	5	22.6	0.545467	-1.15203
P30416	Peptidyl-prolyl cis-trans isomerase FKBP4;Peptidyl-prolyl cis-trans isomerase FKBP4, N-terminally processed	Fkbp4	7	23.8	0.714774	1.02335
Q3V2C6;Q3V1K9;P31001	Desmin	Des	15	46.5	0.278538	1.29482
P31428;Q99LA8;A0A1D5RM32;A0A1D5RML1	Dipeptidase 1;Dipeptidase	Dpep1	5	32.4	0.682561	-1.09737
Q548W7;P31786;M0QWU8;Q3ULV8;Q4VWZ5	Acyl-CoA-binding protein	Dbi	3	55.2	0.927137	-1.0087
P32020;P32020-2	Non-specific lipid-transfer protein	Scp2	9	18.6	0.610548	1.06939
Q543J5;P32261	Antithrombin-III	Serpinc1	10	36.6	0.0587197	-1.42897
Q3UDG2;Q3U6U7;Q4FJZ4;P32921-2;P32921	Tryptophan--tRNA ligase, cytoplasmic;T1-TrpRS;T2-TrpRS	Wars	2	7.6	0.050766	-1.19178
Q545F0;P34884	Macrophage migration inhibitory factor	Mif	6	89.6	0.765439	-1.04717
P35235;P35235-1;Q9CT18;Q05C78	Tyrosine-protein phosphatase non-receptor type 11	Ptpn11	6	16.5	0.888828	-1.01847
Q0PD54;P35279;Q3U4W5;P35279-2;D3YV69;Q0PD53;P61294	Ras-related protein Rab-6A;Ras-related protein Rab-6B	Rab6a;Rab6b	4	28.4	0.397965	-1.50071
Q6A0C7;Q0PD35;P35282	Ras-related protein Rab-21	Rab21	4	24.9	0.240303	1.42515
P35385	Heat shock protein beta-7	Hspb7	4	37.3	0.586591	1.21698
Q3UFJ3;P35486	Pyruvate dehydrogenase E1 component subunit alpha;Pyruvate dehydrogenase E1 component subunit alpha, somatic form, mitochondrial	Pdha1	17	63.3	0.0910453	1.11118
Q5SUC3;Q3TXE5;P35564	Calnexin	Canx	11	24.5	0.0229439	1.20333
P35700;B1AXW5;B1AXW6;Q3U9J9;B1AXW4	Peroxiredoxin-1	Prdx1	10	58.8	0.489517	1.06221
P35762;Q3UWG5;A0A140LJL0	CD81 antigen;Tetraspanin	Cd81	3	27.5	0.943084	1.01157
Q5BLK0;Q3TIQ2;P35979;Q8C2K0	60S ribosomal protein L12	Rpl12	5	49.1	0.0359675	1.21311
P37040;E9Q997;Q05DV1	NADPH--cytochrome P450 reductase	Por	3	10.2	0.138997	-1.30076
P37804;A0A1L1STN8	Transgelin	Tagln	7	42.8	0.826999	1.05458
Q3UMP2;P38060	Hydroxymethylglutaryl-CoA lyase, mitochondrial	Hmgcl	5	26.8	0.107193	-1.31654
P38647	Stress-70 protein, mitochondrial	Hspa9	25	49.6	0.744631	1.023
Q3UVJ2;Q3U0U5;P40124;Q3TC53;Q3UNQ0	Adenylyl cyclase-associated protein;Adenylyl cyclase-associated protein 1	Cap1	11	39.7	0.252666	-1.19909
P40142;A0A286YE28	Transketolase	Tkt	9	30.5	0.264194	-1.21705
P40336;P40336-2	Vacuolar protein sorting-associated protein 26A	Vps26a	3	13.1	0.523851	-1.18506
Q9DBN7;P42125;A0A3Q4EC00;A0A452J8A5	Enoyl-CoA delta isomerase 1, mitochondrial	Eci1	13	66.4	0.769392	1.0175
P42208;E9Q3V6;F6WYM0;D3YYB1;D3Z3C0;D3YZU7;D3Z1S1	Septin-2	2023-09-02	6	30.7	0.38405	1.10362
Q6GU23;Q3ULI4;Q3U6S9;Q3U5Q4;P42227-2;P42227-3;P42227;B7ZC18	Signal transducer and activator of transcription;Signal transducer and activator of transcription 3	Stat3	4	10.7	0.475254	-1.35688
P42669;Q8C6E9	Transcriptional activator protein Pur-alpha	Pura	4	24.3	0.485266	-1.07705
Q8R2L0;P43023	Cytochrome c oxidase subunit 6A, mitochondrial;Cytochrome c oxidase subunit 6A2, mitochondrial	Cox6a2	3	52.6	0.0445727	-1.58206
P43274	Histone H1.4	Hist1h1e	3	13.2	0.534664	-1.04211
Q1WWK3;P43276	Histone H1.5	Hist1h1b	3	17.6	0.59246	1.13172
Q3TCL2;Q3UDY1;P45376;Q5U415	Aldose reductase	Akr1b3;Akr1b1	12	51.6	0.613525	1.06415
Q3UHW9;P45591	Cofilin-2	Cfl2	4	30.7	0.00414107	-1.25075
P45952;Q91WS8;Q8BJT5	Medium-chain specific acyl-CoA dehydrogenase, mitochondrial	Acadm	14	48.9	0.42732	1.04306
Q3UIH5;Q3U5V3;Q8BVQ9;P46471	26S protease regulatory subunit 7	Psmc2	3	9.5	0.657747	-1.15068
Q544B1;Q3UJW1;Q3U9J7;P47738;Q3U6I3;Q3TVM2;A0A0G2JEU1	Aldehyde dehydrogenase, mitochondrial	Aldh2	23	63	0.609033	-1.04094
P47757;F7CAZ6;Q3TRH8;A2AMW0;Q923G3;Q3TVK4;P47757-2;P47757-4	F-actin-capping protein subunit beta	Capzb	3	17.3	0.39643	1.50044
Q3U9R7;Q3UB84;Q3UAS7;Q3TXK9;P47791-2;P47791;Q91Z57;Q3TWI5	Glutathione reductase, mitochondrial	Gsr	4	16.8	0.0747447	-1.85442
Q99K08;P47857;P47857-2;P47857-3	ATP-dependent 6-phosphofructokinase;ATP-dependent 6-phosphofructokinase, muscle type	Pfkm	20	45	0.0377611	1.10854
Q3UFI4;Q3UCH0;P47911	60S ribosomal protein L6	Rpl6	4	18.2	0.472799	1.1633
Q58E35;P47955	60S acidic ribosomal protein P1	Rplp1	4	79.8	0.0656572	1.25772
Q58EU6;Q3U850;P47962;Q3TKR5;Q3THE1;D3YYV8	60S ribosomal protein L5	Rpl5	6	29	0.506994	1.10435
Q5RKP3;P47963	60S ribosomal protein L13	Rpl13	4	20.5	0.940494	1.02832
Q4V9T8;Q3UBT8;P48024;A0A1L1SSA3;Q9CXU9	Eukaryotic translation initiation factor 1;Eukaryotic translation initiation factor 1b	Eif1;Eif1b	4	61.9	0.632587	-1.12205
P48036	Annexin A5	Anxa5	15	58.3	0.0522336	-1.25885
P48678;P48678-2;P48678-3	Prelamin-A/C;Lamin-A/C	Lmna	14	28.9	0.28066	1.13724
P48771	Cytochrome c oxidase subunit 7A2, mitochondrial	Cox7a2	3	56.6	0.929939	-1.07743
P48774;E9PVM7;E9Q024;E9PV63	Glutathione S-transferase Mu 5	Gstm5	6	30.4	0.21849	1.21493
Q497F1;P48787;D3Z160;D3YXP5	Troponin I, cardiac muscle	Tnni3	7	39.3	0.499791	-1.19876
P48962;Q8BVI9	ADP/ATP translocase 1	Slc25a4	13	32.9	0.230495	1.10051
Q3U7F3;Q3TIK8;Q3TFB1;Q5EBP8;Q3UK83;P49312-2;P49312	Heterogeneous nuclear ribonucleoprotein A1;Heterogeneous nuclear ribonucleoprotein A1, N-terminally processed	Hnrnpa1	4	22.5	0.474442	-1.12667
Q3UWT6;P49722;Q9CZ58;Q8BKE0	Proteasome subunit alpha type;Proteasome subunit alpha type-2	Psma2	6	45.3	0.640127	-1.08968
P49817;P49817-2	Caveolin-1	Cav1	3	25.8	0.157739	-1.86864
Q3U5U5;Q3TF14;P50247;Q5M9P0;Q3U4D1;Q8BPI7	Adenosylhomocysteinase	Ahcy	9	32.4	0.405087	1.07867
P50396	Rab GDP dissociation inhibitor alpha	Gdi1	6	21.9	0.626718	1.08228
P50462;Q545C7;A0A140LHC6	Cysteine and glycine-rich protein 3	Csrp3	8	54.6	0.442527	1.1045
P50544;B1AR28;Q3UJR6	Very long-chain specific acyl-CoA dehydrogenase, mitochondrial	Acadvl	37	72.4	0.0297332	1.11615
Q8CE80;P51125-3;P51125-2;P51125-6;P51125;A0A338P6J9;Q921U7;Q8C281;P51125-7;Q8CB83;Q8CE04;Q3TTN2;P51125-5;P51125-4	Calpastatin	Cast	9	24	0.619717	1.04706
Q4FJQ0;P51150;A0A0N4SVG9	Ras-related protein Rab-7a	Rab7;Rab7a	7	43	0.53894	1.06982
P51174;A0A0R4J083	Long-chain specific acyl-CoA dehydrogenase, mitochondrial	Acadl	23	58.6	0.802888	1.02228
P51637;Q9EPR3	Caveolin-3;Caveolin	Cav3	2	21.9	0.537656	-1.34887
P51660;Q3UHW2;Q3TT11	Peroxisomal multifunctional enzyme type 2;(3R)-hydroxyacyl-CoA dehydrogenase;Enoyl-CoA hydratase 2	Hsd17b4	13	32.9	0.125452	1.13254
P51667;E9Q8Y0;D3YUI7;F6RBQ5	Myosin regulatory light chain 2, ventricular/cardiac muscle isoform	Myl2	6	41	0.196333	-1.57022
P51859;E0CXA0	Hepatoma-derived growth factor	Hdgf	4	34.2	0.484394	-1.27928
P51881;Q545A2	ADP/ATP translocase 2;ADP/ATP translocase 2, N-terminally processed	Slc25a5	7	24.8	0.375487	1.14969
P51885	Lumican	Lum	6	27.8	0.226323	-1.18409
P52480-2	Pyruvate kinase PKM	Pkm	2	6.8	0.152193	1.11155
Q3UN55;P52825;Q3UDA8	Carnitine O-palmitoyltransferase 2, mitochondrial	Cpt2	26	54	0.116044	1.09176
Q7TND9;P53395	Lipoamide acyltransferase component of branched-chain alpha-keto acid dehydrogenase complex, mitochondrial	Dbt	12	42.7	0.95243	1.00838
P53702;Q8BP79	Cytochrome c-type heme lyase	Hccs	5	30.9	0.104442	3.10339
Q8BPS5;Q8C2E6;Q544N9;Q3TRK9;P53986;Q8C571	Monocarboxylate transporter 1	Slc16a1	5	17.5	0.151683	-1.27549
Q6PDZ3;Q0PD65;P53994;Q8BXY4;Q3TEG7;Q5U628;Q0PD64;P59279	Ras-related protein Rab-2A;Ras-related protein Rab-2B	Rab2a;Rab2b	3	19.3	0.925224	1.06391
P54071	Isocitrate dehydrogenase [NADP], mitochondrial	Idh2	26	56.2	0.36953	1.07963
P54116;Q8BPA1	Erythrocyte band 7 integral membrane protein	Stom	5	28.2	0.399557	-1.16972
Q3TJ52;Q3UQN3;Q3U041;P54728;Q6NVC3	UV excision repair protein RAD23 homolog B	Rad23b	3	12.2	0.142075	1.99389
Q8BKU2;Q569X4;Q3TUN5;P54775;Q3UBF0;A0A140LIZ5;Q3TJ97;Q3TFA5	26S protease regulatory subunit 6B	Psmc4	8	36.4	0.194127	1.25988
P55264-2	Adenosine kinase	Adk	1	8.4	0.352975	-1.15792
P56135	ATP synthase subunit f, mitochondrial	Atp5j2	1	8	0.0890572	1.32833
P56212	cAMP-regulated phosphoprotein 19	Arpp19	1	17	0.220998	-2.26574
P56375	Acylphosphatase-2	Acyp2	3	35.8	0.718273	-1.0519
Q3V1C8;P56380	Bis(5-nucleosyl)-tetraphosphatase [asymmetrical]	Nudt2	4	46.3	0.743051	-1.21434
Q9D2T5;Q542J7;P56387;Q9D6M5	Dynein light chain Tctex-type 3	Dynlt3	2	49.1	0.336253	1.27622
P56391;A0A140LIU3	Cytochrome c oxidase subunit 6B1	Cox6b1	4	53.5	0.0164023	-1.76149
Q3U4W8;P56399	Ubiquitin carboxyl-terminal hydrolase;Ubiquitin carboxyl-terminal hydrolase 5	Usp5	9	20.1	0.706208	1.02687
P56480	ATP synthase subunit beta, mitochondrial	Atp5b	26	76.6	0.725388	-1.01751
Q8CFQ9;Q564D0;Q3USY4;P56959;G3UXT7;Q3UK30;G3UZD2;Q91VQ2	RNA-binding protein FUS	Fus	3	13.5	0.489475	-1.24621
P58252;Q3TK17;Q3TWX1;Q3UDC8;Q3TLB1;Q3TX47;Q8BMA8;Q3UZ14;Q3UMI7;Q3UBL9;Q3TJZ1;Q6P9L9;Q8C153;Q3TW58;Q3TSK4;Q3TPG2	Elongation factor 2	Eef2	24	44.8	0.413237	1.04839
Q8C0E1;Q543N6;P58389;D6RFC2;A2AWF0;A2AWE9	Serine/threonine-protein phosphatase 2A activator	Ppp2r4	2	15.5	0.878429	1.02408
Q545Y3;P58771;Q8BSH3;Q8BP43;E9Q452;E9Q454;S4R2U0	Tropomyosin alpha-1 chain	Tpm1	0	0	0.213953	-1.40936
P58774-2;Q6PJ18;A2AIM4	Tropomyosin beta chain	Tpm2	1	4.2	0.476735	-1.25724
Q3UGC5;P59017;Q3TNR7	Bcl-2-like protein 13	Bcl2l13	9	37.1	0.0528128	1.19508
Q9CT23;Q3UIG0;P60229;Q6LCK2	Eukaryotic translation initiation factor 3 subunit E	Eif3e	4	11.4	0.305279	1.37357
P60335	Poly(rC)-binding protein 1	Pcbp1	8	44.7	0.161751	1.12818
Q4FZL1;Q5F2A7;Q3TFG3;P60843;Q3UXC2;Q3TGK7;Q3TLL6;Q3U8I0	Eukaryotic initiation factor 4A-I	Eif4a1	6	23	0.471799	1.05469
P60904;G5E8T0;Q921J3	DnaJ homolog subfamily C member 5	Dnajc5	2	29.8	0.211838	-1.08315
P61014	Cardiac phospholamban	Pln	1	21.2	0.0672911	-4.29873
P61027;Q4FJL0;Q3U621	Ras-related protein Rab-10	Rab10	3	17.5	0.035331	2.10482
P61161;Q5SW83;Q8BMA4	Actin-related protein 2	Actr2	6	18.8	0.174896	1.1111
P61202;A2AQE4;Q3UK65;Q3V3N6;P61202-2	COP9 signalosome complex subunit 2	Cops2	3	9.5	0.500703	-1.1383
Q5BLJ9;P61358;Q9CSM4;A2A4Q0	60S ribosomal protein L27	Rpl27	2	22.1	0.738961	-1.20967
Q14BR4;Q9DD04;P61750;E9Q798	ADP-ribosylation factor 4	Arf4	2	15.6	0.48236	1.29412
P61971;Q3U8H8	Nuclear transport factor 2	Nutf2	4	58.3	0.606585	1.347
P62071;Q9CTF6	Ras-related protein R-Ras2	Rras2	3	15.2	0.109838	1.75235
P62075;A0A1W2P756	Mitochondrial import inner membrane translocase subunit Tim13	Timm13	3	36.8	0.0457517	4.03866
Q4FZE6;P62082	40S ribosomal protein S7	Rps7	3	33	0.0521501	-2.00948
P62141	Serine/threonine-protein phosphatase PP1-beta catalytic subunit	Ppp1cb	2	9.8	0.263815	-1.13736
Q5M9L9;Q497E9;P62242;Q3UJU6;Q9CQW4;Q3UA25;Q9CRJ5	40S ribosomal protein S8	Rps8	5	31.7	0.200738	1.07491
Q5SS40;P62259;Q8BPH1	14-3-3 protein epsilon	Ywhae	10	45.5	0.78442	-1.01903
P62334;Q14AQ1;Q8QZS9	26S protease regulatory subunit 10B	Psmc6	4	18	0.156858	1.82131
P62631	Elongation factor 1-alpha 2	Eef1a2	11	35.6	0.310226	1.06532
Q545F8;Q545X8;Q3UXQ6;P62702;Q3V1Z5	40S ribosomal protein S4;40S ribosomal protein S4, X isoform	Rps4x;Rps4l	3	16.3	0.841996	-1.19186
Q8BT09;Q5BLK1;P62754;Q3TL53	40S ribosomal protein S6	Rps6	2	10.8	0.936324	-1.05637
Q5SW88;Q3UB66;Q0PD67;Q6ZPF0;P62821;Q5SW87	Ras-related protein Rab-1A	Rab1;Rab1A	3	26.7	0.220915	-1.17025
Q3ULW0;P62827;Q14AA6;A6H622;Q61820	GTP-binding nuclear protein Ran;GTP-binding nuclear protein Ran, testis-specific isoform	Ran;1700009N14Rik;Rasl2-9	4	22.2	0.472823	1.12398
P62835;A0A0G2JE52;Q3U7U8;C5H0E8;Q3V3W9;A0A0G2JDL9;A0A0G2JED9;C5H0E9	Ras-related protein Rap-1A	Rap1a;Gm9392	3	29.3	0.378079	1.12222
Q3UXS6;P62843;D3YTQ9;Q3UK70	40S ribosomal protein S15	Rps15	2	33.1	0.556869	-1.12708
Q3TQ70;P62874;Q3U1B1;H3BKR2	Guanine nucleotide-binding protein G(I)/G(S)/G(T) subunit beta-1	Gnb1	6	33.5	0.0533489	1.46677
Q3U9V4;P62880;E9QKR0;D3YZX3;E9PWM7;D3Z1M1	Guanine nucleotide-binding protein G(I)/G(S)/G(T) subunit beta-2	Gnb2	6	32.9	0.0717955	1.1364
Q56A15;P62897	Cytochrome c, somatic	Cycs	6	55.2	0.0370591	-1.22652
Q9CZP6;Q5YLW3;Q3UCL7;P62908;Q9D0A2;Q3UK56;A0A140LI77;D3YV43	40S ribosomal protein S3	Rps3	7	40.7	0.311701	1.07527
Q9Z237;Q3UJS0;Q3THC7;P62918	60S ribosomal protein L8	Rpl8	3	32.9	0.382387	-1.45867
Q71V06;Q810K5;Q60951;Q3UBT1;P62960;A2BGG7	Nuclease-sensitive element-binding protein 1	Ybx1	6	40.5	0.994628	1.00098
Q5SW18;Q3UGR6;Q3TJG1;P63005;Q3UHM0;Q3UH92;Q3TIK0;P63005-2	Platelet-activating factor acetylhydrolase IB subunit alpha	Pafah1b1	6	25.9	0.372992	1.4477
P63017;Q3TH56;Q3TQ13;Q3UBA6;Q504P4;Q3TEK2;Q3U9L2;Q3TF16;Q3TZJ3;Q3ULM1;Q3TRH3;Q3UDS0;Q3KQJ4;Q3TB63;Q3TH04	Heat shock cognate 71 kDa protein	Hspa8	23	47.1	0.153497	1.08005
P63024	Vesicle-associated membrane protein 3	Vamp3	2	31.1	0.602947	-1.06244
P63028	Translationally-controlled tumor protein	Tpt1	3	32.6	0.28128	1.76733
Q3UX28;Q3TCV4;P63030;D3Z786	Mitochondrial pyruvate carrier 1	Mpc1	3	44	0.213531	-1.8615
P63038	60 kDa heat shock protein, mitochondrial	Hspd1	33	72.1	0.391459	-1.06078
Z4YKV1;P63094-2;P63094;Q6R0H7-4;Q6R0H7;A0A571BEI3;P63094-3;A0A571BE25;A0A571BEM2	Guanine nucleotide-binding protein G(s) subunit alpha isoforms short;Guanine nucleotide-binding protein G(s) subunit alpha isoforms XLas	Gnas	4	17.4	0.46406	-1.27182
P63101;A0A2I3BQ03	14-3-3 protein zeta/delta	Ywhaz	8	42.9	0.452318	-1.06616
P63242;A0A0A0MQM0;J3QPS8	Eukaryotic translation initiation factor 5A-1;Eukaryotic translation initiation factor 5A	Eif5a	6	53.9	0.688164	-1.0416
Q5M9L7;Q8BT90;P63276;Q3TK12	40S ribosomal protein S17	Rps17	2	32.6	0.980368	1.00424
P63330;Q8BN07;P62715;Q8VED4	Serine/threonine-protein phosphatase 2A catalytic subunit alpha isoform;Serine/threonine-protein phosphatase;Serine/threonine-protein phosphatase 2A catalytic subunit beta isoform	Ppp2ca;Ppp2cb	9	48.2	0.0999217	1.16004
P67778;Q5SQG5;Q3TV00;Q3V2K0	Prohibitin	Phb;1700071K01Rik	10	60.7	0.364201	1.11128
Q4VAG4;P67984	60S ribosomal protein L22	Rpl22	3	39.1	0.723361	-1.06635
Q9CXK3;Q497E4;Q3TG92;P68033;Q3UIJ3;Q61275	Actin, alpha cardiac muscle 1	Actc1	0	0	0.53529	-1.10197
P68040	Guanine nucleotide-binding protein subunit beta-2-like 1;Guanine nucleotide-binding protein subunit beta-2-like 1, N-terminally processed	Gnb2l1	12	60.6	0.841687	1.02141
P68134;Q61272;Q61264	Actin, alpha skeletal muscle	Acta1	2	5.8	0.754514	-1.10555
P68369;Q5FW91;P05214;Q9D9Y2	Tubulin alpha-1A chain;Tubulin alpha-3 chain	Tuba1a;Tuba3a	1	3.1	0.842076	1.17794
P68372;Q9CVR0;Q9DCR1	Tubulin beta-4B chain	Tubb4b	1	2.7	0.105816	1.20562
P68510	14-3-3 protein eta	Ywhah	5	28	0.112839	2.38901
Q3TFE8;P70168;Q7TSZ6;Q3UHW8	Importin subunit beta-1	Kpnb1	11	23.3	0.62088	1.13529
Q5EBQ2;Q3TGC5;P70296;D3Z1V4;D6RHS6	Phosphatidylethanolamine-binding protein 1;Hippocampal cholinergic neurostimulating peptide	Pebp1	10	78.1	0.2827	1.08259
P70349	Histidine triad nucleotide-binding protein 1	Hint1	5	65.9	0.0335623	1.19595
Q3TKM5;Q3TGZ3;P70404;Q684I8	Isocitrate dehydrogenase [NAD] subunit, mitochondrial;Isocitrate dehydrogenase [NAD] subunit gamma 1, mitochondrial	Idh3g	12	46.5	0.0334953	1.24501
P70670	Nascent polypeptide-associated complex subunit alpha, muscle-specific form	Naca	45	37.5	0.918891	-1.00582
Q3TKP4;Q3TH92;P70695	Fructose-1,6-bisphosphatase isozyme 2	Fbp2	9	46	0.30268	-1.14939
Q8C5Q5;Q3TJN2;Q3TIJ7;P80313;Q3UDB1;A0A0N4SV00;Q3UIJ0;Q3TET0;Q3THH8	T-complex protein 1 subunit eta	Cct7	8	26.5	0.462006	1.27626
Q542X7;P80314;Q9JJD8	T-complex protein 1 subunit beta	Cct2	15	44.7	0.498146	-1.04219
P80316	T-complex protein 1 subunit epsilon	Cct5	8	30.7	0.280331	1.16384
Q52KG9;Q3TIX8;Q3TI62;Q3TI05;P80317;Q3TW97;Q8VEI1;A0A571BEL9	T-complex protein 1 subunit zeta	Cct6a	6	21.7	0.720736	-1.09774
Q544D4;P82347;A2ACH6;Q8C8D9	Delta-sarcoglycan	Sgcd	5	23.2	0.845943	-1.01514
Q9EQ83;P82348	Gamma-sarcoglycan	Sgcg	4	25.8	0.0827001	-2.18312
P82349	Beta-sarcoglycan	Sgcb	8	35.6	0.840924	1.0206
P82350	Alpha-sarcoglycan	Sgca	6	20.4	0.996523	1.00045
P84078;Q3U344;Q8BSL7;P61205	ADP-ribosylation factor 1;ADP-ribosylation factor 2;ADP-ribosylation factor 3	Arf1;Arf3;Arf2	4	35.4	0.110179	1.15669
Q3UCW9;Q3TWV4;Q5FWI9;Q6A0C9;P84091;A0A338P6T4;Q3TH69	AP-2 complex subunit mu	Ap2m1	2	7.5	0.30655	1.43711
P85094;B2RY90	Isochorismatase domain-containing protein 2A, mitochondrial	Isoc2a	8	62.6	0.946574	-1.01399
Q4FJX4;P97315	Cysteine and glycine-rich protein 1	Csrp1	9	64.2	0.919463	-1.03169
P97384;D3Z7U0	Annexin A11;Annexin	Anxa11	5	13.7	0.628268	-1.0469
Q3UQT9;P97443-2;P97443;G5E8R7;P97443-3	Histone-lysine N-methyltransferase Smyd1	Smyd1	13	45.1	0.0263304	1.28315
P97450;E9QAD6	ATP synthase-coupling factor 6, mitochondrial	Atp5j	6	44.4	0.933538	-1.00946
P97478;Q8K359;A0A140LIF0;Q3TYT1	5-demethoxyubiquinone hydroxylase, mitochondrial	Coq7	5	46.1	0.528233	-1.57152
P97807;P97807-2	Fumarate hydratase, mitochondrial	Fh	19	58.4	0.476895	1.03479
Q4FK51;P97823;D3Z111;J3QP56;P97823-2;D3YUG4	Acyl-protein thioesterase 1	Lypla1	4	29.6	0.387752	1.14205
P97855;Q571F9;Q3UR88	Ras GTPase-activating protein-binding protein 1	G3bp1	2	7.7	0.701803	-1.06009
P97927;Q3ULY0;Q8BSJ0;Q91VV0	Laminin subunit alpha-4	Lama4	4	4.5	0.666747	1.14679
P99024	Tubulin beta-5 chain	Tubb5	4	16	0.256427	1.20533
P99026	Proteasome subunit beta type-4	Psmb4	5	38.3	0.00543157	1.29325
P99027;A0A5F8MPY2	60S acidic ribosomal protein P2	Rplp2	2	24.3	0.930455	-1.03441
P99028	Cytochrome b-c1 complex subunit 6, mitochondrial	Uqcrh	3	47.2	0.052352	-1.6809
Q3UWS9;Q3U7H9;P99029-2;P99029;G3UZJ4;H3BJQ7;A0A494BAZ4;Q9D6X2	Peroxiredoxin-5, mitochondrial	Prdx5	6	38.7	0.647787	-1.03871
Q3UMS6;Q00519;B2RUJ7	Xanthine dehydrogenase/oxidase;Xanthine dehydrogenase;Xanthine oxidase	Xdh	13	21.2	0.696048	-1.04335
Q3V2G1;Q00623;Q58EV2	Apolipoprotein A-I;Proapolipoprotein A-I;Truncated apolipoprotein A-I	Apoa1	10	35.2	0.0294476	-1.19746
Q00897	Alpha-1-antitrypsin 1-4	Serpina1d	1	4.6	0.569878	1.12339
Q00898	Alpha-1-antitrypsin 1-5	Serpina1e	5	16.7	0.238435	-1.44581
Q6LAL7;Q9CY42;Q01339;I7HJR3	Beta-2-glycoprotein 1	Apoh	4	13	0.634963	-1.31052
Q01853;Q8BNF8	Transitional endoplasmic reticulum ATPase	Vcp	33	65.3	0.442057	1.03479
Q3UZT7;Q02248;F7CRC6;Q80VE7	Catenin beta-1	Ctnnb1	3	6.1	0.11469	-1.70576
Q02257	Junction plakoglobin	Jup	8	19.1	0.972141	-1.00602
Q02788;D3Z7D5	Collagen alpha-2(VI) chain	Col6a2	8	13.1	0.956236	-1.01031
Q03265;D3Z6F5	ATP synthase subunit alpha, mitochondrial;ATP synthase subunit alpha	Atp5a1	27	60	0.171082	1.08917
Q04447	Creatine kinase B-type	Ckb	12	52.8	0.293285	1.15092
Q04857;Q99LW4	Collagen alpha-1(VI) chain	Col6a1	11	21	0.373858	1.13082
Q05816;Q497I3;Q3TLH6	Fatty acid-binding protein, epidermal	Fabp5	6	59.3	0.130687	1.2905
Q8CGI9;Q5HZG6;Q8BU34;Q8CGG2;Q05CG9;Q3TXS7	26S proteasome non-ATPase regulatory subunit 1	Psmd1	7	15.2	0.4955	1.04593
Q05CI8;Q8BTY1;A2AQY8;A2AQY9	Kynurenine--oxoglutarate transaminase 1	Ccbl1	4	19.8	0.750099	-1.15378
Q06185;Q5EBI8;Q8BTB6	ATP synthase subunit e, mitochondrial	Atp5i;Atp5k	2	32.4	0.683112	1.03343
Q91WQ0;Q3UKW1;Q06770;Q7M0B1	Corticosteroid-binding globulin	Serpina6	4	16.1	0.401749	1.15666
Q9JK98;Q549A5;Q06890;E9Q9B8;E9PUU2;E9PXG5;E9Q8Y5	Clusterin;Clusterin;Clusterin beta chain;Clusterin alpha chain	Clu	4	15.1	0.76949	-1.02858
Q07417	Short-chain specific acyl-CoA dehydrogenase, mitochondrial	Acads	17	64.6	0.844741	1.01387
Q3U6Y9;Q8C6Z4;Q3UAI3;Q3TA14;Q08857;Q3UC79	Platelet glycoprotein 4	Cd36	8	23.3	0.76945	1.02595
Q0QER9		Idh1	1	3.4	0.866326	1.17266
Q0QEZ4;Q9CQA3;Q3TE45;Q9Z1Z5	Succinate dehydrogenase [ubiquinone] iron-sulfur subunit, mitochondrial	Sdhb	14	66.5	0.441508	1.06348
Q0VGU0;Q3U281;Q9CQC9	GTP-binding protein SAR1b	Sar1b	2	17.7	0.694417	1.19296
Q11011;F6QYF8;E9Q039;E9Q6F4	Puromycin-sensitive aminopeptidase	Npepps	11	17.7	0.235544	1.15483
Q148P2;Q9D404	3-oxoacyl-[acyl-carrier-protein] synthase, mitochondrial	Oxsm	5	24.6	0.0626605	-1.18084
Q149B8	PGC-1 and ERR-induced regulator in muscle protein 1	Perm1	5	14.4	0.436588	-1.11669
Q14AZ9;Q8BGC4;A0A494BB38	Zinc-binding alcohol dehydrogenase domain-containing protein 2	Zadh2	5	27.3	0.276343	1.18014
Q14BI5;Q3UQS9;O55124		Myom2	69	66.7	0.0663854	1.25528
Q9CUB4;Q14BL1;Z4YK42;Q8C5H8-2;Q8C5H8-4;Q8C5H8-3;Q8C5H8	NAD kinase 2, mitochondrial	Nadk2	3	14.3	0.58132	1.2239
Q8BSI7;Q14C51;A0A0U1RQ61;Q3UK51	Pentatricopeptide repeat domain-containing protein 3, mitochondrial	Ptcd3	3	12.3	0.155325	-1.72355
Q3V377;Q14DS6;Q14DP3;Q8VDC0;A0A1L1SSW1;Q3V3U1	Probable leucine--tRNA ligase, mitochondrial	Lars2	6	20	0.7072	-1.04568
Q3TM70;Q1MWP9;Q9EQP2;Q3TWP9;Q1MWP8;Q91VL7;Q3TQ74	EH domain-containing protein 4	Ehd4	17	45.5	0.0591883	1.23604
Q1XH17	Tripartite motif-containing protein 72	Trim72	18	63.3	0.61956	1.05483
Q9D6G1;Q544Z3;Q80XR6;Q3TMZ8;Q20BD0;Q99020	Heterogeneous nuclear ribonucleoprotein A/B	Hnrnpab	4	21	0.629902	1.2822
Q2M2Q8;Q3TE41;Q920Q6-3;Q920Q6-2;Q920Q6;B1AT10;B1AT13;Q32LZ4	RNA-binding protein Musashi homolog 2	Msi2	1	4.6	0.369066	1.10836
Q2TPA8;Q9D015;B1AX78;Q99JH2	Hydroxysteroid dehydrogenase-like protein 2	Hsdl2	16	42.7	0.410666	1.10326
Q2V056;Q8BW15;Q7TNL9		Chchd10	2	39.8	0.490175	-1.36536
Q3KQQ1;Q3UVN5;Q9CZ44;Q9CZ44-3;A2AT02;Q9CZ44-2	NSFL1 cofactor p47	Nsfl1c	7	30.6	0.245416	1.10471
Q3T9Z2;Q91Z53;D6REG4	Glyoxylate reductase/hydroxypyruvate reductase	Grhpr	9	49.1	0.566456	1.05838
Q3TCD4;Q9WUR2-2;Q9WUR2;E9PYC6;E9Q858;E9PUY9;E9PYA9;E9PVM6;E9Q7A8	Enoyl-CoA delta isomerase 2, mitochondrial	Eci2	10	36.8	0.563906	1.0412
Q3TCE7;Q91Z25;Q9WV32;F6THG2;Q3U094	Actin-related protein 2/3 complex subunit 1B	Arpc1b	3	12.9	0.541343	-1.44535
Q8CBM0;Q3TCR9;Q62523;Q7TQE2;A0A0N4SVP4;Q8CD55	Zyxin	Zyx	5	18.4	0.854616	1.02901
Q543B9;Q3TCS0;Q8C6A3;Q9QUR6	Prolyl endopeptidase	Prep	8	18.9	0.74731	-1.03777
Q7TMG8;Q3TD78;O55126	Protein NipSnap homolog 2	Gbas	13	61.6	0.267761	1.0886
Q3TDA7;Q9WVE8;A0A2R8W6S4	Protein kinase C and casein kinase substrate in neurons protein 2	Pacsin2	4	11.5	0.0707715	2.1825
Q3TDD8;Q3TSY9;Q3THB0;Q8BGD9;Q3UGC0;Q3TLQ9;Q922K6;B2RWE8	Eukaryotic translation initiation factor 4B	Eif4b	6	17.7	0.651582	-1.07097
Q3TDI5;Q8VCI5;Q8VCI5-2	Peroxisomal biogenesis factor 19	Pex19	6	40.5	0.812301	1.03516
Q3TDN8;Q8R164	Valacyclovir hydrolase	Bphl	9	42.1	0.545927	1.51587
Q3TED3;Q91V92;Q3V117;Q3UEA1;Q3UVY4	ATP-citrate synthase	Acly	6	8.8	0.415373	1.22463
Q3TEE6;Q8K1B8;Q6NXZ9;A0A494B9W3	Fermitin family homolog 3	Fermt3	6	14.1	0.72959	1.17941
Q5PPQ7;Q3TEU8;Q9WUM4;Q3TF74	Coronin;Coronin-1C	Coro1c	3	17.5	0.0745676	1.31537
Q4FK11;Q3TMM5;Q3TFC2;Q3UM20;Q3TF40;Q99K48;Q3TTV7	Non-POU domain-containing octamer-binding protein	Nono	5	17.3	0.993982	-1.00229
Q8BK18;Q3UJQ3;Q3TMC5;Q3TF87;Q922B2	Aspartate--tRNA ligase, cytoplasmic	Dars	6	17	0.776708	1.08098
Q3TG58;Q80U88;Q564E5;Q3V244;Q9WUK2-2;Q9WUK2	Eukaryotic translation initiation factor 4H	Eif4h;mKIAA0038	3	28.1	0.468643	-1.23654
Q3TG71;Q9D1A2	Cytosolic non-specific dipeptidase	Cndp2	5	23.9	0.484056	1.25397
Q3TGR2;Q8K0E8	Fibrinogen beta chain;Fibrinopeptide B;Fibrinogen beta chain	Fgb	15	49.1	0.455572	-1.0991
Q3ULF7;Q3TWJ4;Q3TGW0;Q99JY9;Q3TGE1;A0A087WRA1;Q3UGH0;A0A087WQ14	Actin-related protein 3	Actr3	9	34.7	0.719147	-1.0569
Q3TH49;Q3UJP8;Q64737-2;Q64737;D6RCG1;A0A338P6X4	Trifunctional purine biosynthetic protein adenosine-3;Phosphoribosylamine--glycine ligase;Phosphoribosylformylglycinamidine cyclo-ligase;Phosphoribosylglycinamide formyltransferase	Gart	7	34.4	0.863983	1.02239
Q3THH1;Q922R8;F7DBQ0;Q3TML0;Q3TJL8	Protein disulfide-isomerase A6	Pdia6	5	19.1	0.42372	1.47636
Q3THQ5;Q60864	Stress-induced-phosphoprotein 1	Stip1	7	19	0.632393	-1.06636
Q3TI65;Q9CRB8	Mitochondrial fission process protein 1	Mtfp1	4	42.2	0.089011	1.30559
Q99JB5;Q9CPS5;Q8BKP5;Q3TW90;Q3TI95;Q3TVY0;Q9CX56;Q3U617;Q3TG45	26S proteasome non-ATPase regulatory subunit 8	Psmd8	2	17.9	0.84031	1.0734
Q3TIC8;Q9CZ13;Q3THM1	Cytochrome b-c1 complex subunit 1, mitochondrial	Uqcrc1	17	50.8	0.0411855	-1.28279
Q3TXV1;Q3TW71;Q3TKV1;Q3TIP0;Q8VDM4;Q3U9Y8;Q3TWL6;Q3TI61;Q80V77	26S proteasome non-ATPase regulatory subunit 2	Psmd2	14	26.8	0.570431	-1.11
Q3TJ01;Q99LF4	tRNA-splicing ligase RtcB homolog	Rtcb	2	6.5	0.256325	1.27186
Q3TRJ1;Q3TKU6;Q3TJ43;Q9EQH3;Q3UQJ1	Vacuolar protein sorting-associated protein 35	Vps35	8	13.4	0.563654	1.11353
Q5I0W0;Q3UF04;Q3TJD4;Q9CQQ7	ATP synthase F(0) complex subunit B1, mitochondrial	Atp5f1	14	44.1	0.0159975	1.22724
Q3TJF2;Q9CZ30;Q3TW21;B1AYJ9;Q9CZ30-2	Obg-like ATPase 1	Ola1	4	17.7	0.609059	-1.08687
Q922Z3;Q3UPJ8;Q3TK29;Q9CQN1;Q922R9;Q3TSG8	Heat shock protein 75 kDa, mitochondrial	Trap1	9	21.6	0.869452	1.01646
Q3TKD0;Q8BFY9-2;Q8BFY9;J3QMX2	Transportin-1	Tnpo1	4	12.5	0.817819	1.05614
Q66JT6;Q3TL72;Q8C878;Q8C878-2	NEDD8-activating enzyme E1 catalytic subunit	Uba3	3	12.1	0.096682	1.4112
Q3TLE2;Q8CIB5;Q3UMA4	Fermitin family homolog 2	Fermt2	8	20	0.174324	1.19898
Q3TLF6;Q3U2W2;Q7TPV4	Myb-binding protein 1A	Mybbp1a	3	7.6	0.647548	-1.09502
Q59J78;Q3TLI6;A0A286YE75	Mimitin, mitochondrial	Ndufaf2	2	20.2	0.272541	-1.64999
Q3TLX1;Q99KQ4	Nicotinamide phosphoribosyltransferase	Nampt	12	44.4	0.919564	-1.0162
Q3UDF8;Q3UIJ2;Q3TML6;Q9Z0N1;A2AAW9;Q9D791;Q9Z0N2	Eukaryotic translation initiation factor 2 subunit 3, X-linked;Eukaryotic translation initiation factor 2 subunit 3, Y-linked	Eif2s3x;Eif2s3y	4	14.3	0.750421	1.36876
Q3TMP8;A0A1D5RMM9;A0A1D5RLJ0	Trimeric intracellular cation channel type A	Tmem38a	2	11.1	0.597474	1.15671
Q3TN44;Q9CQX2;Q3TH64	Cytochrome b5 type B	Cyb5b	4	47.9	0.0707766	-1.21387
Q3TNH0;Q3UR33;Q3U7B3;Q61029-3;Q61029;Q78WP6;Q3U955;Q61033-2;Q61029-4;Q61029-2;Q61033	Lamina-associated polypeptide 2, isoforms beta/delta/epsilon/gamma;Lamina-associated polypeptide 2, isoforms alpha/zeta	Tmpo	4	17.5	0.890525	-1.07534
Q9CWU3;Q3TPC5;Q3TT94;Q571J7;Q6P1F6;Q7TPQ7;Q8BVB4;A0A668KLA9;Q6ZWR4-3;Q6ZWR4;Q6ZWR4-2;Q925E7	Serine/threonine-protein phosphatase 2A 55 kDa regulatory subunit B;Serine/threonine-protein phosphatase 2A 55 kDa regulatory subunit B alpha isoform;Serine/threonine-protein phosphatase 2A 55 kDa regulatory subunit B beta isoform;Serine/threonine-protein phosphatase 2A 55 kDa regulatory subunit B delta isoform	Ppp2r2a;Ppp2r2b;Ppp2r2d	4	15.3	0.33175	-1.65217
Q3TPZ5;Q99KJ8	Dynactin subunit 2	Dctn2	4	17.4	0.569978	-1.0295
Q3TQP7;Q8QZT1	Acetyl-CoA acetyltransferase, mitochondrial	Acat1	21	78.1	0.731325	-1.02237
Q3TR40;Q80YQ1;Q8CGB2;P35441	Thrombospondin-1	Thbs1	35	44.1	0.277377	2.3011
Q3UZI3;Q3TW51;Q3TRW3;Q78PY7;Q3TJ56	Staphylococcal nuclease domain-containing protein 1	Snd1	6	11.3	0.985865	-1.00327
Q8BTU5;Q3TS44;Q9R1P4;A0A1B0GS70	Proteasome subunit alpha type;Proteasome subunit alpha type-1	Psma1	7	38.2	0.979424	1.00265
Q80TT4;Q3TSX8;Q9CZW5	Mitochondrial import receptor subunit TOM70	Tomm70a	6	16	0.84689	1.03426
Q3TTM6;Q9DC61;Q3UDE0;Q3TY06;Q8BK51;A2AIW9	Mitochondrial-processing peptidase subunit alpha	Pmpca	6	16	0.517998	-1.43404
Q3UPK6;Q3TUX3;Q3TUI9;Q9Z2U1	Proteasome subunit alpha type;Proteasome subunit alpha type-5	Psma5	5	36.1	0.631982	1.0482
Q9D0I9;Q3TVC5	Arginine--tRNA ligase, cytoplasmic	Rars	4	11.2	0.615214	1.07646
Q3TVI8	Pre-B-cell leukemia transcription factor-interacting protein 1	Pbxip1	3	5.8	0.724276	1.07707
Q8BPW9;Q8CAJ7;Q3U3I6;Q3TVK3;Q9Z2W0	Aspartyl aminopeptidase	Dnpep	5	18.3	0.283266	1.1076
Q3TVU9;Q99L04	Dehydrogenase/reductase SDR family member 1	Dhrs1	2	10.9	0.479695	1.20585
Q3TVV6;Q8VEK3-2;Q8VEK3;O88568;Q8C290;Q3TXW2;Q3TWN5;Q3TS50;Q3TGN5;Q3ULH5	Heterogeneous nuclear ribonucleoprotein U	Hnrnpu	11	26.4	0.329044	-1.11809
Q8VEE1;Q3TVW6	LIM and cysteine-rich domains protein 1	Lmcd1	5	20.5	0.931848	1.01022
Q3TWG5;Q8R1Q8;Q3TVT4	Cytoplasmic dynein 1 light intermediate chain 1	Dync1li1	5	17.6	0.63704	1.06939
Q99JZ4;Q3TXJ4;P36536	GTP-binding protein SAR1a	Sar1a	2	17.7	0.766525	1.02481
Q3TY95;Q60823;Q8C6X4;A4FUQ9;D3YXM7;D3Z3N2;Q8CE74;F8WHG5;Q8BS26;Q6NXW0;Q9WUA6-2;Q9WUA6;P31750	RAC-beta serine/threonine-protein kinase;RAC-gamma serine/threonine-protein kinase;RAC-alpha serine/threonine-protein kinase	Akt2;Akt3;Akt1	2	8.3	0.158049	1.30401
Q8C3Z4;Q3TYK4;Q9DBC7;Q3UBA7;Q9CS50	cAMP-dependent protein kinase type I-alpha regulatory subunit;cAMP-dependent protein kinase type I-alpha regulatory subunit, N-terminally processed	Prkar1a	5	20.3	0.753382	1.05306
Q3UJ89;Q3TZ45;Q69Z91;Q99NB1	Acetyl-coenzyme A synthetase;Acetyl-coenzyme A synthetase 2-like, mitochondrial	Acss1	22	54.3	0.343036	1.06607
Q3U0B3	Dehydrogenase/reductase SDR family member 11	Dhrs11	3	17.3	0.475572	-1.32139
Q3U1J4;Q91YC8;Q3ULS8	DNA damage-binding protein 1	Ddb1	4	7	0.371804	1.59154
Q3U2G2;Q571M2;Q99L75;Q61316	Heat shock 70 kDa protein 4	Hspa4	22	42	0.392063	1.07422
Q99L69;Q3U3J1;P50136	2-oxoisovalerate dehydrogenase subunit alpha, mitochondrial	Bckdha	12	43	0.734711	-1.02429
Q4FJQ6;Q3U3L3;Q60854;F8WIV2;K7E6F1;E9Q108;E9Q0P9	Serpin B6	Serpinb6a;Serpinb6	11	43.7	0.442494	1.08279
Q3U4K3;Q3U422;Q91WP8		Ndufv3	2	9.1	0.855447	1.08035
Q3U505;Q61833;A2ACG7;Q9DBG6	Dolichyl-diphosphooligosaccharide--protein glycosyltransferase subunit 2	Rpn2	7	18.5	0.26341	1.15415
Q8BSZ3;Q9DAY9;Q5SQB0;Q5SQB5;Q5U438;Q5SQB7;Q3U536;Q61937;Q5BL09	Nucleophosmin	Npm1	2	16.8	0.679728	-1.07194
Q3U5L3;Q91VZ1;Q9CWK8	Sorting nexin-2	Snx2	3	9.1	0.101854	2.03661
Q3UCC6;Q3U6C7;Q9Z2I9;Q05BC6	Succinyl-CoA ligase subunit beta;Succinyl-CoA ligase [ADP-forming] subunit beta, mitochondrial	Sucla2	23	54.5	0.380154	1.04203
Q3U6G1;Q923D2;E9PZC3;A0A0U1RPU7	Flavin reductase (NADPH)	Blvrb	5	53.9	0.242963	-1.12755
Q3U6L3;Q9QUH0;A0A1Y7VM65	Glutaredoxin-1	Glrx	4	57.9	0.0422178	1.24847
Q5M8Q0;Q3U7D2;Q9CZM2	Ribosomal protein L15;60S ribosomal protein L15	Rpl15	3	20.6	0.240483	-1.09703
Q3U7R1;Q3U7R1-2	Extended synaptotagmin-1	Esyt1	3	5.6	0.306871	-1.43345
Q9DBJ1;Q3U7Z6;Q6NWV5	Phosphoglycerate mutase 1	Pgam1	8	53.9	0.543782	-1.06956
Q5RKP4;Q8BMR3;Q3U900;Q91YQ5;Q99LY0	Dolichyl-diphosphooligosaccharide--protein glycosyltransferase subunit 1	Rpn1	5	12.4	0.477684	1.37211
Q3U9A8;Q9JJU8	SH3 domain-binding glutamic acid-rich-like protein	Sh3bgrl	2	20.2	0.497231	-1.20837
Q3UA17;Q791V5;A2AFW6;Q9D050;Q05C68	Mitochondrial carrier homolog 2	Mtch2	9	45.9	0.0594144	-1.3604
Q3UB60;Q9CR16;A0A0A6YW70	Peptidyl-prolyl cis-trans isomerase D;Peptidyl-prolyl cis-trans isomerase	Ppid	4	17.3	0.444489	-1.21494
Q3UBS3;Q61646	Haptoglobin;Haptoglobin alpha chain;Haptoglobin beta chain	Hp	7	28.5	0.169047	-2.22463
Q3UUX9;Q3UC72;Q3UPA3;Q61598;Q3TIY6;Q61598-2;A0A1Y7VL99	Rab GDP dissociation inhibitor beta	Gdi2	10	32.1	0.114842	1.14226
Q3UDQ7;Q8JZQ2;Q3U7C0	AFG3-like protein 2	Afg3l2	11	17.6	0.820737	1.01381
Q3V274;Q3UEI6;Q9CY58-3;Q9CY58-2;A0A0N4SV32;Q3UJK2;Q3UMP4;Q9CY58;A0A0N4SUQ1;A0A0N4SUN8;A0A0N4SWH2;Q9CY58-4	Plasminogen activator inhibitor 1 RNA-binding protein	Serbp1	4	18.9	0.88403	1.02388
Q3UER8;Q3UEM7;Q8VCM7	Fibrinogen gamma chain	Fgg	16	49.9	0.338633	-1.11908
Q3UF75;Q8C5R4;Q9EPC1	Alpha-parvin	Parva	5	22.6	0.926431	1.01206
Q3UFZ6;Q60865	Caprin-1	Caprin1	4	27.6	0.140497	-1.25993
Q3UGC8;Q91ZA3	Propionyl-CoA carboxylase alpha chain, mitochondrial	Pcca	23	46.1	0.132842	1.13744
Q3V3U0;Q3UGT5;Q8CI94;Q3UYH9;Q3TFQ8	Alpha-1,4 glucan phosphorylase;Glycogen phosphorylase, brain form	Pygb	26	42.3	0.185086	1.06649
Q3UGT9;Q9ES46	Beta-parvin	Parvb	4	18.9	0.504117	-1.09742
Q5SUT0;Q3UI30;Q6NVA3;Q5SUS9;Q61545;Q3UGI7;Q9CRS5;Q5SUS8	RNA-binding protein EWS	Ewsr1	2	7	0.65271	-1.17083
Q3UIB5;Q99LB2;Q9DCL1;A0A2I3BRG8	Dehydrogenase/reductase SDR family member 4	Dhrs4	11	65.8	0.689864	1.04749
Q3UIM5;Q924X2	Carnitine O-palmitoyltransferase 1, muscle isoform	Cpt1b	27	49	0.333613	1.05398
Q3UIZ8;D3Z630;Q3UIZ8-2	Myosin light chain kinase 3	Mylk3	11	29.3	0.0532944	1.24021
Q3UJR8;Q64152-2;Q64152	Transcription factor BTF3	Btf3	2	30.9	0.615017	-1.09488
Q80XJ7;Q540D7;Q3UJW9;Q9JII6	Alcohol dehydrogenase [NADP(+)]	Akr1a1	5	25.5	0.228981	1.83498
Q3UL78		Cdc42	1	14.3	0.457873	1.15587
Q99L45;Q3ULL5;E0CXJ3	Eukaryotic translation initiation factor 2 subunit 2	Eif2s2	3	17.2	0.425077	1.05504
Q3UM45	Protein phosphatase 1 regulatory subunit 7	Ppp1r7	5	20.8	0.183785	1.16742
Q3UPL0-2;Q3UPL0;S4R2A9	Protein transport protein Sec31A	Sec31a	3	6.5	0.874468	-1.07507
Q3UQ71;P34914;A8JYK8;P34914-2	Bifunctional epoxide hydrolase 2;Cytosolic epoxide hydrolase 2;Lipid-phosphate phosphatase	Ephx2	26	70.4	0.511173	1.06611
Q8BMS4;Q3UQM8;Q3TLJ6	Ubiquinone biosynthesis O-methyltransferase, mitochondrial	Coq3	5	21.1	0.498847	1.07692
Q3UTB8;Q99LP6	GrpE protein homolog;GrpE protein homolog 1, mitochondrial	Grpel1	4	24	0.383601	-1.10474
Q3UYF4;Q791G4;Q9R0M4;Q8VIQ4	Podocalyxin	Podxl	2	20.2	0.473242	1.19204
Q3V100;Q924M7;Q921Z9	Mannose-6-phosphate isomerase	Mpi	9	36.6	0.75112	1.03973
Q3V199;Q91VK1;A0A1Y7VM47;Q6PDC5;A0A1Y7VIU9;A0A1Y7VJ43;Q3TRM2	Basic leucine zipper and W2 domain-containing protein 2	Bzw2	3	15.5	0.461177	-1.21477
Q922B8;Q3V1Z7;Q91VR5;A0A1Y7VM48	ATP-dependent RNA helicase DDX1	Ddx1	5	10.3	0.269897	-1.72875
Q3V2D0;Q8CGK3	Lon protease homolog, mitochondrial	Lonp1	21	41.2	0.0911327	1.19427
Q4FJK0;Q9CQ62	2,4-dienoyl-CoA reductase, mitochondrial	Decr1	15	57.6	0.147678	1.09986
Q9DCT8;Q4FJU3	Cysteine-rich protein 2	Crip2	5	47.1	0.677883	1.05701
Q4FK36;Q9R0P5	Destrin	Dstn	6	45.5	0.681993	-1.06538
Q8BTY3;Q4FK49;Q9D819;Q3UA53	Inorganic pyrophosphatase	Ppa1	7	44.8	0.0891783	-1.16944
Q9D0J2;Q4FK74;Q9D3D9;D3Z7S4;Q9DCZ0	ATP synthase subunit delta, mitochondrial	Atp5d	4	32.1	0.382358	-1.16621
Q9D8N0;Q4FZK2;Q8R1N8	Elongation factor 1-gamma	Eef1g	16	55.4	0.0107805	1.20796
Q64433;Q4KL76;Q9JI95	10 kDa heat shock protein, mitochondrial	Hspe1;Cpn10-rs1	5	50	0.767186	-1.03476
Q4VA32;Q9CQR4	Acyl-coenzyme A thioesterase 13;Acyl-coenzyme A thioesterase 13, N-terminally processed	Acot13	6	62.1	0.174873	1.20953
Q4VAE3	Transmembrane protein 65	Tmem65	3	13.7	0.207811	1.11954
Q4VAE6;Q9QUI0;A0A0A6YXF6;Q3TN61;Q62159;A0A0G2JEP8;H3BL56;Q9CR99;C0IQA7	Transforming protein RhoA;Rho-related GTP-binding protein RhoC	Rhoa;Rhoc;4930544G11Rik	7	49.2	0.0439671	1.29214
Q9CQC7;Q4VAE8;Q9DBH2	NADH dehydrogenase [ubiquinone] 1 beta subcomplex subunit 4	Ndufb4	4	45.7	0.0964557	-1.526
Q4VAI2;Q9D358;Q561M1;Q9D358-2	Low molecular weight phosphotyrosine protein phosphatase	Acp1	4	44.9	0.753619	-1.02679
Q6ZWZ7;Q6PHZ1;Q505B1;Q80V08;Q9CPR4	60S ribosomal protein L17	Rpl17	3	18.5	0.818136	1.01741
Q505D7	Optic atrophy 3 protein homolog	Opa3	2	24.6	0.538311	-1.38835
Q50HX4;Q50HX2;Q91V41;Q50HX3;Q50HX1;Q50HX0	Ras-related protein Rab-14	Rab14	2	18.6	0.983296	1.01519
Q52L50;Q99JI6	Ras-related protein Rap-1b	Rap1b	2	22.3	0.155322	1.47625
Q8R2S3;Q8C550;Q53YU5;Q9D1X0	Nucleolar protein 3	Nol3	4	36.4	0.55406	-1.08123
Q541Z2;Q61239	Protein farnesyltransferase/geranylgeranyltransferase type-1 subunit alpha	Fnta	3	13.3	0.813733	1.07617
Q8C872;Q542D9;Q62351	Transferrin receptor protein 1	Tfrc	2	7.2	0.748088	1.11097
Q9Z1Q5;Q542F1;Q3TIP8	Chloride intracellular channel protein 1;Chloride intracellular channel protein	Clic1	2	20.3	0.436245	1.18381
Q64669;Q542Y0;Q99KL8	NAD(P)H dehydrogenase [quinone] 1	Nqo1	3	20.4	0.341829	-1.13665
Q9QYB1;Q543N5	Chloride intracellular channel protein 4;Chloride intracellular channel protein	Clic4	12	52.6	0.300833	1.11055
Q543N7;Q99JB8	Protein kinase C and casein kinase II substrate protein 3	Pacsin3	7	26.7	0.0387767	1.1638
Q8CBE6;Q8BPJ7;Q544G5;Q62165	Dystroglycan;Alpha-dystroglycan;Beta-dystroglycan	Dag1	5	10.2	0.257244	-1.16973
Q544R1;Q9Z2Y8;Q3UYN1;A0A1B0GRP7	Proline synthase co-transcribed bacterial homolog protein	Prosc	7	47.1	0.088592	-1.21689
Q544R5;Q921F2;A0A087WR97;Q8BUM1	TAR DNA-binding protein 43	Tardbp	3	17.9	0.178742	-1.996
Q9R1P1;Q545G0	Proteasome subunit beta type-3;Proteasome subunit beta type	Psmb3	4	30.7	0.802949	-1.06822
Q9CSM5;Q564E8;Q9D8E6;Q5ZEY2	60S ribosomal protein L4	Rpl4	5	13.8	0.183248	1.17716
Q9ERI6;Q569U9;Q3UQM5	Retinol dehydrogenase 14	Rdh14	5	26.3	0.150175	1.13628
Q571M0;Q811U4;F6XRI9	Mitofusin-1	Mfn1	6	15.8	0.0210119	-1.44722
Q58E56;Q9D8L4;A0A4U9FGA5;A0A0A6YY53;F6TQW2;A0A0E4B366		Igh;Ighg2a;Ighg2c	5	19.9	0.911631	-1.07505
Q5EBG6;Q3UN84	Heat shock protein beta-6	Hspb6	8	93.2	0.528565	1.05879
Q5EBQ0;Q3TX38;Q3TTN3;J3QMG3;Q60931	Voltage-dependent anion-selective channel protein 3	Vdac3	8	41.9	0.020618	-1.63366
Q8CAG6;Q8C6F4;Q5F271;Q9JHK5	Pleckstrin	Plek	4	23.5	0.705178	1.14113
Q5FW53	Myosin-binding protein H-like	Mybphl	6	31.3	0.133473	1.6544
Q5M8N4;A0A2I3BPM4;A0A2I3BRL7;A0A2I3BQS7	Epimerase family protein SDR39U1	Sdr39u1	6	31.1	0.0793739	1.21521
Q5M9J2;Q9D0S9	Histidine triad nucleotide-binding protein 2, mitochondrial	Hint2	4	39.9	0.555044	-1.08375
Q8VC72;Q5M9P5;Q8K3J1;Q3UY05	NADH dehydrogenase [ubiquinone] iron-sulfur protein 8, mitochondrial	Ndufs8	7	54.2	0.0034273	-2.15206
Q5NCJ9;Q8R1I1	Cytochrome b-c1 complex subunit 9	Uqcr10	3	50	0.0639958	-1.38404
Q5ND36;Q61247	Alpha-2-antiplasmin	Serpinf2	2	6.3	0.703539	-1.10754
Q8JZR2;Q5ND50;Q920I1;Q91VM1;Q5ND51;Q64010-2;Q64010;Q3TQV3;F7D232;Q8BPE7	Adapter molecule crk	Crk	4	29.9	0.158993	2.06496
Q5RJV4;Q7TNU0;Q66JR7;Q9D0F9;Q3U6X6;A2CEK3	Phosphoglucomutase-1	Pgm2;Pgm1	23	67.1	0.554135	-1.05281
Q5SUF2;Q5SUF2-3;Q5SUF2-2	Luc7-like protein 3	Luc7l3	2	8.6	0.235168	1.6423
Q5SUR3;Q9WTX5;Q3TL58	S-phase kinase-associated protein 1	Skp1a;Skp1	5	49.7	0.896083	1.01344
Q5SVI8;Q9QVP4	Myosin regulatory light chain 2, atrial isoform	Myl7	13	85.1	0.265833	1.77364
Q5SX53;Q9CR62;Q9CTC7;Q5SX46	Mitochondrial 2-oxoglutarate/malate carrier protein	Slc25a11	10	45.5	0.448731	1.08716
Q5SXR6;Q68FD5;Q80U89;Q3UPJ3	Clathrin heavy chain;Clathrin heavy chain 1	Cltc;mKIAA0034	33	33.6	0.0440425	1.30752
Q5XK33;Q9CZB0;F8WGB3	Succinate dehydrogenase cytochrome b560 subunit, mitochondrial	Sdhc	3	21.9	0.00980797	1.58187
Q60597;Q60597-3;Z4YJV4;Q60597-2;Q60597-4	2-oxoglutarate dehydrogenase, mitochondrial	Ogdh	42	51.7	0.256184	1.05624
Q921L6;Q8BNA5;Q60598	Src substrate cortactin	Cttn	3	12.2	0.269867	1.47658
Q60675;A0A087WRP2	Laminin subunit alpha-2	Lama2	29	16.6	0.0646311	-1.16103
Q61177;Q60737;Q9D0E8;Q8CD20;A2ANR6	Casein kinase II subunit alpha	Csnk2a1	5	17.4	0.497608	-1.89315
Q60930;G3UX26;A0A286YCR8	Voltage-dependent anion-selective channel protein 2	Vdac2	11	54.6	0.0386335	-1.29651
Q60932-2;Q60932;Q3U6K8;Q3TIG8;Q3THL7;F2Z471	Voltage-dependent anion-selective channel protein 1	Vdac1	17	73.5	0.243917	-1.14506
Q60936;F7B1B6;Q60936-2	Atypical kinase ADCK3, mitochondrial	Adck3	13	33.3	0.0466519	1.23611
Q61074;A0A0J9YV96;A0A0J9YUB0;A0A0J9YVG0	Protein phosphatase 1G	Ppm1g	2	10.5	0.125689	-1.60431
Q61081;A0A1L1STC0	Hsp90 co-chaperone Cdc37;Hsp90 co-chaperone Cdc37, N-terminally processed	Cdc37	4	16.9	0.410558	1.21103
Q61102	ATP-binding cassette sub-family B member 7, mitochondrial	Abcb7	4	10.6	0.335231	1.24456
Q8CD57;Q61160	FAS-associated death domain protein	Fadd	3	29.3	0.0615534	-1.77362
Q61171;D3Z4A4;Q5M9N9	Peroxiredoxin-2	Prdx2	9	62.1	0.0720813	-1.19878
Q61206;A0A1L1SSQ5;A0A1L1SQ76;A0A1L1SRD0;Q8BTA2;A0A1L1SVK0	Platelet-activating factor acetylhydrolase IB subunit beta	Pafah1b2	3	36.7	0.944059	1.02708
Q61292;Q3USI2	Laminin subunit beta-2	Lamb2	10	8.3	0.968546	1.00576
Q61425	Hydroxyacyl-coenzyme A dehydrogenase, mitochondrial	Hadh	13	70.1	0.763479	1.02461
Q61599;D3YWL7	Rho GDP-dissociation inhibitor 2	Arhgdib	4	38	0.283497	1.25291
Q61733	28S ribosomal protein S31, mitochondrial	Mrps31	5	24.5	0.332697	-1.1946
Q61768;E9QAK5	Kinesin-1 heavy chain;Kinesin-like protein	Kif5b	10	16	0.466918	1.0636
Q61838	Alpha-2-macroglobulin;Alpha-2-macroglobulin 165 kDa subunit;Alpha-2-macroglobulin 35 kDa subunit	A2m	41	41.5	0.900046	-1.01458
Q922E1;Q8C1W8;Q61941;Q3TWH2;Q3TGH1;Q8C9V5;Q8BGK0;E9Q8F4;Q8C3H2	NAD(P) transhydrogenase, mitochondrial	Nnt	28	35.7	0.507358	1.09304
Q8C671;Q62093	Serine/arginine-rich splicing factor 2	Srsf2	2	13	0.194304	1.18614
Z4YJF5;Q62234-2	Myomesin-1	Myom1	1	1.2	0.175665	1.20748
Q62261;Q62261-2;A0A0A0MQG2	Spectrin beta chain, non-erythrocytic 1	Sptbn1	49	32.4	0.221279	1.11729
Q63918	Serum deprivation-response protein	Sdpr	9	48.1	0.2638	1.08069
Q91YS7;Q63932;M0QWN2;Q3UPM3	Dual specificity mitogen-activated protein kinase kinase 2	Map2k2	4	15	0.204005	-1.54243
Q64727	Vinculin	Vcl	36	45.5	0.523825	1.04238
Q6IRU2;A0A571BEU1	Tropomyosin alpha-4 chain	Tpm4	9	41.9	0.720057	1.07252
Q6NVE9	Protein phosphatase PTC7 homolog	Pptc7	3	20	0.529806	-1.07447
Q6P3A8;Q6P3A8-2	2-oxoisovalerate dehydrogenase subunit beta, mitochondrial	Bckdhb	10	44.4	0.467008	-1.17176
Q6P5E4	UDP-glucose:glycoprotein glucosyltransferase 1	Uggt1	7	9.1	0.445687	1.19537
Q6P8J7	Creatine kinase S-type, mitochondrial	Ckmt2	23	60.9	0.101596	1.13389
Q6PB66	Leucine-rich PPR motif-containing protein, mitochondrial	Lrpprc	34	38.1	0.0530563	1.1257
Q6PD03;Q3ULN8	Serine/threonine-protein phosphatase 2A 56 kDa regulatory subunit alpha isoform	Ppp2r5a	4	14.2	0.321146	1.5023
Q6PDI5-2;Q6PDI5;A2ALV7	Proteasome-associated protein ECM29 homolog	Ecm29;AI314180	5	6.2	0.447793	1.43797
Q6XPS7;Q9DBC9		Tha1	3	15	0.661255	1.16745
Q8CB17;Q6YJU2;Q9QXC1;Q6YJU1	Fetuin-B	Fetub	3	23.5	0.689213	1.22372
Q6ZPJ3	E2/E3 hybrid ubiquitin-protein ligase UBE2O	Ube2o	5	8.8	0.94721	1.02192
Q80Y09;Q6ZPS9;Q9WU78;Q9WU78-3	Programmed cell death 6-interacting protein	Pdcd6ip	8	16.2	0.102105	1.29007
Q6ZQ38;Q3UMI9	Cullin-associated NEDD8-dissociated protein 1	Cand1	6	7.4	0.434673	1.27061
Q6ZQ73;Q3UM57	Cullin-associated NEDD8-dissociated protein 2	Cand2	15	19.9	0.542423	1.08565
Q6ZWX6;Q9CV24	Eukaryotic translation initiation factor 2 subunit 1	Eif2s1	6	25.4	0.981586	-1.00367
Q71FD7;A2ADE7	Filamin-binding LIM protein 1	Fblim1	6	29.1	0.813578	-1.03011
Q71RI9-2;Q71RI9;A0A0G2JGE1	Kynurenine--oxoglutarate transaminase 3	Ccbl2	7	22.6	0.0579548	-1.16542
Q76MZ3;Q7TMX2;Q8C2E1	Serine/threonine-protein phosphatase 2A 65 kDa regulatory subunit A alpha isoform	Ppp2r1a	15	36.7	0.441467	1.06133
Q78IK2	Up-regulated during skeletal muscle growth protein 5	Usmg5	3	44.8	0.379613	-1.7659
Q78J03	Methionine-R-sulfoxide reductase B2, mitochondrial	Msrb2	5	30.3	0.418398	-1.38202
Q7TMM9	Tubulin beta-2A chain	Tubb2a	1	2.7	0.222525	1.21297
Q7TMY2;Q9DBL1;E9Q5L3;Q3V2R9	Short/branched chain specific acyl-CoA dehydrogenase, mitochondrial	Acadsb	7	28	0.472762	-1.10098
Q7TPR4;A1BN54	Alpha-actinin-1	Actn1	9	17.7	0.145822	1.25454
Q7TPS3;Q9JIQ3	Diablo homolog, mitochondrial	Diablo	2	21.9	0.342533	1.28244
Q7TQ48-1;Q7TQ48	Sarcalumenin	Srl	34	52.9	0.00815966	1.17811
Q7TQI3;D3YWF6	Ubiquitin thioesterase OTUB1	Otub1	7	33.9	0.424422	1.05878
Q9CXZ9;Q80UL3;Q9R0N0;Q9CWW5	Galactokinase	Galk1	5	26.3	0.721641	1.10789
Q80W21;D3YVP5;D3YVP6;E9QAC8;D3YZ29	Glutathione S-transferase Mu 7	Gstm7	2	14.2	0.322963	1.07389
Q80X90	Filamin-B	Flnb	9	7.1	0.402293	1.17768
Q80XN0;D3Z2Y8	D-beta-hydroxybutyrate dehydrogenase, mitochondrial	Bdh1	9	40.2	0.662385	1.06177
Q80ZZ0;Q9WVK4;Q3TUW9;Q3TIT3;Q3TGS1;Q8K1X5;Q3TCK3;Q3T9A1	EH domain-containing protein 1	Ehd1	10	33.1	0.605314	-1.03645
Q8BFP9;Q8R2U8	[Pyruvate dehydrogenase (acetyl-transferring)] kinase isozyme 1, mitochondrial	Pdk1	8	33.4	0.55945	1.07908
Q8BFR5;Q8BFR5-2	Elongation factor Tu, mitochondrial	Tufm	19	56.2	0.520287	-1.05024
Q8BFS6-2;Q8BFS6;D3Z7F7;Q8BFS6-3;Q8BFS6-4	Serine/threonine-protein phosphatase CPPED1	Cpped1	3	17.8	0.367403	-1.19019
Q8BFW7;Q8BFW7-4;Q8BFW7-5	Lipoma-preferred partner homolog	Lpp	8	28.4	0.62707	1.14645
Q8BG51;Q8BG51-2;Q8BG51-3;Q8BG51-4;F7ASU3	Mitochondrial Rho GTPase 1	Rhot1	2	6.2	0.23169	1.28614
Q8BGH2	Sorting and assembly machinery component 50 homolog	Samm50	16	49.9	0.101926	-1.35831
Q8BH58;A0A0A6YY87	TIP41-like protein	Tiprl	2	10.7	0.699865	1.22264
Q8BH59	Calcium-binding mitochondrial carrier protein Aralar1	Slc25a12	24	59.8	0.344192	-1.07122
Q8BH64;Q8R2X0	EH domain-containing protein 2	Ehd2	16	54.5	0.530389	1.07587
Q8BH80;Q9QY76;Q3TA54;Q3TU78	Vesicle-associated membrane protein-associated protein B	Vapb	6	33.7	0.579413	1.05823
Q8BH95	Enoyl-CoA hydratase, mitochondrial	Echs1	13	63.4	0.472386	1.0843
Q8BHN3	Neutral alpha-glucosidase AB	Ganab	1	3.4	0.221055	-1.28205
Q8BIJ6;E9PWN2;Q8R2M5;Q8BIL6;E9PWN3	Isoleucine--tRNA ligase, mitochondrial	Iars2	19	27.8	0.181152	1.10158
Q8BKC5-2;Q8BKC5;Q7TN23;Q3TT04;Q6NZC1	Importin-5	Ipo5	6	8.5	0.920738	-1.02069
Q8BKY8	Transcription termination factor 2, mitochondrial	Mterf2	3	12.7	0.113551	1.85522
Q8BKZ9	Pyruvate dehydrogenase protein X component, mitochondrial	Pdhx	13	43.7	0.10332	1.12923
Q8BL66;Q3TQY5;Q05CS7	Early endosome antigen 1	Eea1	4	5.7	0.569794	-1.04849
Q8BLF1	Neutral cholesterol ester hydrolase 1	Nceh1	8	34.6	0.865282	1.01459
Q8BMF3	NADP-dependent malic enzyme, mitochondrial	Me3	15	43.9	0.928976	1.0175
Q8BMF4	Dihydrolipoyllysine-residue acetyltransferase component of pyruvate dehydrogenase complex, mitochondrial	Dlat	17	36.6	0.240812	1.18381
Q8BMS1;Q3TB39	Trifunctional enzyme subunit alpha, mitochondrial;Long-chain enoyl-CoA hydratase;Long chain 3-hydroxyacyl-CoA dehydrogenase	Hadha	40	63.8	0.290424	1.08411
Q8BP40	Lysophosphatidic acid phosphatase type 6	Acp6	2	8.4	0.664022	-1.20293
Q8BPB5;Q8K0J4	EGF-containing fibulin-like extracellular matrix protein 1	Efemp1	6	22.9	0.48091	1.25883
Q8BPI2;Q3THL1;Q3U9H7;Q8C1Z9;F6V6T4;A2RS53;Q9R0Q3	Transmembrane emp24 domain-containing protein 2	Tmed2	2	31.2	0.590391	1.18719
Q8BU20;Q9CQH3;D3Z568;F6Y6V5;D3YX99;D3Z6W9	NADH dehydrogenase [ubiquinone] 1 beta subcomplex subunit 5, mitochondrial	Ndufb5	6	27	0.0168092	-1.53301
Q8BUY5	Complex I assembly factor TIMMDC1, mitochondrial	Timmdc1	2	9.8	0.0922522	-2.1943
Q8BW75	Amine oxidase [flavin-containing] B	Maob	10	28.5	0.839664	1.01847
Q8BWM0	Prostaglandin E synthase 2;Prostaglandin E synthase 2 truncated form	Ptges2	8	35.7	0.79524	-1.04217
Q8BWT1;Q3UKH3	3-ketoacyl-CoA thiolase, mitochondrial	Acaa2	27	84.4	0.415868	1.0669
Q8BXV2;A0A0G2JGE0	BRI3-binding protein	Bri3bp	2	13	0.968931	1.01758
Q8BYM8;A0A1B0GR87;Q9CX12;Q8BY51;Q8BW29;G3X975;A0A1B0GSW7	Probable cysteine--tRNA ligase, mitochondrial	Cars2	4	14.3	0.32718	1.30342
Q8BZF8	Phosphoglucomutase-like protein 5	Pgm5	13	38.1	0.895545	1.01131
Q8C0M9	Isoaspartyl peptidase/L-asparaginase;Isoaspartyl peptidase/L-asparaginase alpha chain;Isoaspartyl peptidase/L-asparaginase beta chain	Asrgl1	5	26.7	0.269654	1.13789
Q8C129;Q3TTA8;Q6NY09;Q8BZ14	Leucyl-cystinyl aminopeptidase	Lnpep	6	10.5	0.0754484	1.32458
Q9QXX4;Q8C140;Q91YK1	Calcium-binding mitochondrial carrier protein Aralar2	Slc25a13	24	59	0.619436	-1.06235
Q8C2C6;Q9D828;Q9Z1A1;B8JJG9;B8JJG7;B8JJG8;F6QJV5		Tfg	2	12.4	0.846601	1.02179
Q8C3X2-2;Q8C3X2	Coiled-coil domain-containing protein 90B, mitochondrial	Ccdc90b	3	24.3	0.524018	-1.12691
Q8C605;Q9WUA3;Q9WUA3-2	ATP-dependent 6-phosphofructokinase;ATP-dependent 6-phosphofructokinase, platelet type	Pfkp	6	13.6	0.123169	1.24746
Q8C6Y2		Slc12a7	2	7.6	0.155877	1.69935
Q8CAK1	Putative transferase CAF17 homolog, mitochondrial	Iba57	8	40.5	0.0999235	1.19543
Q8CAP3;Q8BRA9;Q3TN85;P54726	UV excision repair protein RAD23 homolog A	Rad23a	5	46.7	0.562402	1.07662
Q8CC86;A0A2R8VHP2	Nicotinate phosphoribosyltransferase	Naprt	3	9.7	0.761748	1.04662
Q8CC88;Q8CC88-2	von Willebrand factor A domain-containing protein 8	Vwa8	36	30.4	0.149944	1.09379
Q8CG76	Aflatoxin B1 aldehyde reductase member 2	Akr7a2	6	30.5	0.797018	1.03391
Q8CGY6-2;Q8CGY6	Protein unc-45 homolog B	Unc45b	6	11.8	0.0628994	1.69268
Q8CHP8;Q5XK18	Phosphoglycolate phosphatase	Pgp	5	25.9	0.108324	1.24036
Q8CHS7	Dehydrogenase/reductase SDR family member 7C	Dhrs7c	4	22.2	0.809302	1.06065
Q8CHT0	Delta-1-pyrroline-5-carboxylate dehydrogenase, mitochondrial	Aldh4a1	8	25.3	0.464449	1.11679
Q8CIJ3;Q8JZQ9	Eukaryotic translation initiation factor 3 subunit B	Eif3b	3	7.9	0.238132	1.23384
Q8CJ53-4;Q8CJ53-3;Q8CJ53-2;Q8CJ53	Cdc42-interacting protein 4	Trip10	6	20.1	0.300761	-1.78985
Q8JZN5	Acyl-CoA dehydrogenase family member 9, mitochondrial	Acad9	10	28	0.416732	1.05519
Q8K010;E9Q484;Q3TYS9	5-oxoprolinase	Oplah	10	17.8	0.873666	1.01176
Q8K0D5	Elongation factor G, mitochondrial	Gfm1	8	15.3	0.276556	1.09733
Q8K0E9;Q9DBB8	Trans-1,2-dihydrobenzene-1,2-diol dehydrogenase	Dhdh	2	16.1	0.0199872	1.83153
Q8K0Z7	Translational activator of cytochrome c oxidase 1	Taco1	4	30.6	0.0689116	1.51271
Q8K1M6-3;E9PUD2	Dynamin-1-like protein	Dnm1l	2	3.3	0.739257	-1.04128
Q8K2B3	Succinate dehydrogenase [ubiquinone] flavoprotein subunit, mitochondrial	Sdha	30	62.2	0.755824	1.03021
Q8K411;Q8K411-2;Q8K411-3	Presequence protease, mitochondrial	Pitrm1	7	12.2	0.240917	1.1533
Q8K4F5;D3YYK0	Alpha/beta hydrolase domain-containing protein 11	Abhd11	3	25.4	0.809831	1.02448
Q8K4Z3	NAD(P)H-hydrate epimerase	Apoa1bp	8	46.1	0.254044	1.16443
Q8QZS1;E0CX19	3-hydroxyisobutyryl-CoA hydrolase, mitochondrial	Hibch	15	52.2	0.190792	1.15785
Q8R010;Q8R3V2	Aminoacyl tRNA synthase complex-interacting multifunctional protein 2	Aimp2	2	19.1	0.632941	1.15526
Q8R086	Sulfite oxidase, mitochondrial	Suox	7	22	0.407926	1.08454
Q8R0F8	Acylpyruvase FAHD1, mitochondrial	Fahd1	7	47.6	0.651733	1.04478
Q8R0Y8	Mitochondrial coenzyme A transporter SLC25A42	Slc25a42	4	24.2	0.130681	1.22598
Q8R123;Q8R123-2	FAD synthase;Molybdenum cofactor biosynthesis protein-like region;FAD synthase region	Flad1	4	14.2	0.79677	1.08001
Q8R127;Q3ULN6	Saccharopine dehydrogenase-like oxidoreductase	Sccpdh	6	33.3	0.297534	-1.21303
Q8R1B4;Q9CSD3;Q3TL08;M0QWV3;Q8BVX3;Q66JU1	Eukaryotic translation initiation factor 3 subunit C	Eif3c;G730046D07Rik	4	5.3	0.369533	1.30063
Q8R1G2;A0A2I3BPJ4;E0CXT6;E0CXH4	Carboxymethylenebutenolidase homolog	Cmbl	4	29	0.975732	1.00457
Q8R1S0;D6RG57;D3YW66	Ubiquinone biosynthesis monooxygenase COQ6, mitochondrial	Coq6	6	24.2	0.0195923	1.50957
Q8R2G4;Q8R2G4-8;E9QNU1;B7ZNM3;Q8R2G4-7;A0A0R4J1N4;E9Q7Q8;A0A0R4J1Q4;A0A0R4J1M9;F6RER8;E9Q1U7;E9Q7Z7;E9Q8Z0;E9Q9Q8	Ecto-ADP-ribosyltransferase 3	Art3	10	36.1	0.0459109	-1.30549
Q8R2K3;Q9CYR0	Single-stranded DNA-binding protein;Single-stranded DNA-binding protein, mitochondrial	Ssbp1	2	22.3	0.481608	-1.05294
Q8R404	Protein QIL1	Qil1	3	63	0.424725	1.13558
Q8R4N0	Citrate lyase subunit beta-like protein, mitochondrial	Clybl	10	42.6	0.143151	-1.19809
Q8R4S0;A0A1L1SRZ2	Protein phosphatase 1 regulatory subunit 14C	Ppp1r14c	3	34.1	0.231476	-1.16475
Q8R5J9	PRA1 family protein 3	Arl6ip5	2	16	0.775225	1.14192
Q8R5L1;O35658	Complement component 1 Q subcomponent-binding protein, mitochondrial	C1qbp	8	50.5	0.0648095	1.19456
Q8VBT1	Beta-taxilin	Txlnb	7	22.6	0.761267	1.02724
Q8VBV7	COP9 signalosome complex subunit 8	Cops8	3	23.9	0.17672	1.0949
Q8VCF0	Mitochondrial antiviral-signaling protein	Mavs	4	20.7	0.150603	1.73102
Q8VCT4	Carboxylesterase 1D	Ces1d	14	39.3	0.971183	-1.00773
Q8VCW8	Acyl-CoA synthetase family member 2, mitochondrial	Acsf2	12	36.7	0.281655	1.1047
Q8VDK1-2;Q8VDK1;D3Z2Y2;D3Z3I3;D3YY53	Nitrilase homolog 1	Nit1	4	25.2	0.275241	1.4997
Q8VDK4;Q9WTR5;Q8CE18;Q8BS79	Cadherin-13	Cdh13	7	14.7	0.572838	-1.13116
Q8VDN2;Q3TXF9;Q8R3M4;Q3UCH8	Sodium/potassium-transporting ATPase subunit alpha-1	Atp1a1	20	23.7	0.166843	1.12435
Q8VDQ1;Q3TXN1;Q8VDQ1-2	Prostaglandin reductase 2	Ptgr2	7	38.7	0.816342	1.035
Q8VE95	UPF0598 protein C8orf82 homolog		4	33.5	0.325172	-1.15913
Q8VEA4	Mitochondrial intermembrane space import and assembly protein 40	Chchd4	3	36.7	0.4256	-1.10289
Q8VHX6;Q8VHX6-2	Filamin-C	Flnc	23	16.3	0.0654462	1.109
Q8VIJ6;Q9Z1Q0;Q3TZL2	Splicing factor, proline- and glutamine-rich	Sfpq	3	7.4	0.936719	1.04525
Q91V28;Q9DCD0;Q3UAG2;Q91YT9	6-phosphogluconate dehydrogenase, decarboxylating	Pgd	11	39.1	0.0724475	-1.32025
Q9D3M4;Q91V77;Q9JL08;P56565	Protein S100;Protein S100-A1	S100a1;S100A1	3	52.1	0.38256	1.15283
Q9CY10;Q91VB8;Q9CWS5;Q9CY06;Q8BPF4;A8DUV3;P01942;Q9QWJ3;Q61287;A8DUV1	Hemoglobin subunit alpha	haemaglobin alpha 2;Hbat1;Hba	8	77.5	0.964176	-1.00408
Q91VD9;Q3TIU7;Q3UIQ2	NADH-ubiquinone oxidoreductase 75 kDa subunit, mitochondrial	Ndufs1	32	66.2	0.0106317	-1.68968
Q91VK2;D3YZT9		Eef1d	1	13.4	0.324744	1.09529
Q91VM9;D3Z636	Inorganic pyrophosphatase 2, mitochondrial	Ppa2	12	51.2	0.893152	1.01206
Q91VW3	SH3 domain-binding glutamic acid-rich-like protein 3	Sh3bgrl3	2	55.9	0.158177	2.18925
Q91VW5;Q3T9U0;A0A1D5RLC6;Q3TT57;Q05CM2;A0A1D5RME8;Q4VAB1	Golgin subfamily A member 4	Golga4	3	2.1	0.662077	1.10752
Q91WD5;D3YXT0	NADH dehydrogenase [ubiquinone] iron-sulfur protein 2, mitochondrial	Ndufs2	21	64.6	0.00472925	-1.71868
Q91WK1	SPRY domain-containing protein 4	Spryd4	2	16.4	0.237743	1.4785
Q9CV53;Q91WK5	Glycine cleavage system H protein, mitochondrial	Gcsh	2	30.3	0.0087569	-4.52519
Q91WP9;Q9ET01;Q3UEJ6;Q3TJQ7	Alpha-1,4 glucan phosphorylase;Glycogen phosphorylase, liver form	Pygl	3	9.3	0.329753	1.27247
Q91WS0	CDGSH iron-sulfur domain-containing protein 1	Cisd1	4	44.4	0.799447	-1.03471
Q91X72;Q8K1U6	Hemopexin	Hpx	12	37.8	0.0601866	-1.34091
Q91XH5;G3UXX3;Q64105;G3UZ79	Sepiapterin reductase	Spr	8	42.7	0.841025	-1.01411
Q91YP0	L-2-hydroxyglutarate dehydrogenase, mitochondrial	L2hgdh	4	12.9	0.631345	-1.05357
Q91ZB0	Alpha-protein kinase 2	Alpk2	2	1.5	0.390879	1.273
Q91ZJ5	UTP--glucose-1-phosphate uridylyltransferase	Ugp2	1	4.5	0.681521	1.0365
Q920Q8-4;Q920Q8-3;Q920Q8	Influenza virus NS1A-binding protein homolog	Ivns1abp	4	14.5	0.946244	1.00966
Q921G7;Q6PF96	Electron transfer flavoprotein-ubiquinone oxidoreductase, mitochondrial	Etfdh	24	57.8	0.58899	1.02932
Q921I1	Serotransferrin	Tf	39	57.4	0.0165814	-1.20897
Q921T2-3;Q921T2-2;Q921T2;J3QQ40;Q3UE61;E9PWW2	Torsin-1A-interacting protein 1	Tor1aip1	2	8.7	0.348285	-1.55908
Q921V3;Q9Z1J3	Cysteine desulfurase, mitochondrial	Nfs1	6	16.6	0.378555	1.30482
Q922B1	O-acetyl-ADP-ribose deacetylase MACROD1	Macrod1	8	42.1	0.0775493	1.15338
Q922G9;Q9QXK3-4;Q9QXK3	Coatomer subunit gamma-2	Copg2	2	10.3	0.0538247	1.64441
Q922Q1	Mitochondrial amidoxime reducing component 2	2023-03-02	3	13.3	0.498191	-1.10909
Q925I1;Q925I1-2;H3BKI6	ATPase family AAA domain-containing protein 3	Atad3;Atad3a	8	18.4	0.671416	1.10988
Q99J39-2;Q99J39;Q569V6	Malonyl-CoA decarboxylase, mitochondrial	Mlycd	9	36.1	0.13113	1.16915
Q99J99;A0A2R8VHT1	3-mercaptopyruvate sulfurtransferase	Mpst	5	22.9	0.967163	1.02176
Q99JI4;A0A286YDW8;Q8C1T2	26S proteasome non-ATPase regulatory subunit 6	Psmd6	3	5.1	0.262689	1.31113
Q99JX6;Q3TUI1;F8WIT2	Annexin	Anxa6	3	5.4	0.963852	1.00349
Q99JY0	Trifunctional enzyme subunit beta, mitochondrial;3-ketoacyl-CoA thiolase	Hadhb	26	63.6	0.782393	1.01669
Q99KC8	von Willebrand factor A domain-containing protein 5A	Vwa5a	5	11.9	0.025916	1.65402
Q99KI0	Aconitate hydratase, mitochondrial	Aco2	38	58.3	0.687545	1.01768
Q99KP6-2;Q99KP6	Pre-mRNA-processing factor 19	Prpf19	3	15.7	0.079162	1.34248
Q99KR7	Peptidyl-prolyl cis-trans isomerase F, mitochondrial	Ppif	5	44.2	0.259106	1.14642
Q99L13;A0ZNJ2	3-hydroxyisobutyrate dehydrogenase, mitochondrial;3-hydroxyisobutyrate dehydrogenase	Hibadh	10	55.5	0.515957	1.06289
Q99LC3	NADH dehydrogenase [ubiquinone] 1 alpha subcomplex subunit 10, mitochondrial	Ndufa10	18	67.9	0.00285109	-1.82852
Q99LC5	Electron transfer flavoprotein subunit alpha, mitochondrial	Etfa	16	68.2	0.380726	1.04556
Q99LD8;O08972	N(G),N(G)-dimethylarginine dimethylaminohydrolase 2	Ddah2	2	10.5	0.780469	1.16454
Q99LX0;A2A813;A2A815	Protein deglycase DJ-1	Park7	10	74.6	0.649827	1.02878
Q99M87;Q3TJA9;Q99M87-3;Q99M87-2	DnaJ homolog subfamily A member 3, mitochondrial	Dnaja3	7	25.8	0.106552	1.16732
Q99MN9;E9Q1J7;A0PJE6;Q7TMF4;Q3UYS0;Q8CFZ3	Propionyl-CoA carboxylase beta chain, mitochondrial	Pccb	16	46	0.954172	1.00419
Q99MR8;Q3TVD9	Methylcrotonoyl-CoA carboxylase subunit alpha, mitochondrial	Mccc1	27	57.9	0.0430353	1.16791
Q99MR9	Protein phosphatase 1 regulatory subunit 3A	Ppp1r3a	6	10.3	0.933565	1.01238
Q99P30-4;Q99P30-3;Q99P30;Q99P30-2;Q99P30-5	Peroxisomal coenzyme A diphosphatase NUDT7	Nudt7	3	15.9	0.723283	1.15104
Q99P72;Q8K3G7;Q99P72-5;Q99P72-4	Reticulon-4;Reticulon	Rtn4	6	12.7	0.272652	1.43655
Q99PT1	Rho GDP-dissociation inhibitor 1	Arhgdia	9	66.2	0.464892	1.07313
Q9CPP6;Q9CX78	NADH dehydrogenase [ubiquinone] 1 alpha subcomplex subunit 5	Ndufa5	7	60.3	0.00665044	-2.02447
Q9CPQ1	Cytochrome c oxidase subunit 6C	Cox6c	5	42.1	0.00538699	-2.26811
Q9CPQ3;Q3UBW3	Mitochondrial import receptor subunit TOM22 homolog	Tomm22	5	50.7	0.0187867	-2.19359
Q9CPQ8;Q9D037;Q9CQY3	ATP synthase subunit g, mitochondrial	Atp5l	5	48.5	0.61606	1.06571
Q9CPU2	NADH dehydrogenase [ubiquinone] 1 beta subcomplex subunit 2, mitochondrial	Ndufb2	3	40	0.417426	-1.73354
Q9CPU4	Microsomal glutathione S-transferase 3	Mgst3	4	33.3	0.00949504	-2.1148
Q9CPV4;Q9CPV4-3;E9Q197;Q9CPV4-2;F6ZTG3	Glyoxalase domain-containing protein 4	Glod4	9	37.9	0.191282	1.11672
Q9CPY7;Q9CPY7-2	Cytosol aminopeptidase	Lap3	12	36.4	0.216895	1.11336
Q9CQ54;Q9D846;A0A0U1RPJ5	NADH dehydrogenase [ubiquinone] 1 subunit C2	Ndufc2	4	35	0.0479906	-1.79038
Q9CQ60;Q8CBG6;D3Z4X1	6-phosphogluconolactonase	Pgls	8	64.2	0.40331	-1.12052
Q9CQ69;I7HPX6	Cytochrome b-c1 complex subunit 8	Uqcrq	2	28	0.0865482	-1.3926
Q9CQ75	NADH dehydrogenase [ubiquinone] 1 alpha subcomplex subunit 2	Ndufa2	2	24.2	0.731027	1.56724
Q9CQ91	NADH dehydrogenase [ubiquinone] 1 alpha subcomplex subunit 3	Ndufa3	3	41.7	0.00209122	-1.79096
Q9CQB4;Q9D855	Cytochrome b-c1 complex subunit 7	Uqcrb	8	49.5	0.0494282	-1.3824
Q9CQD1	Ras-related protein Rab-5A	Rab5a	2	16.7	0.00224045	-3.68615
Q9CQF4	Uncharacterized protein C6orf203 homolog		2	12.9	0.761213	-1.03576
Q9CQJ8	NADH dehydrogenase [ubiquinone] 1 beta subcomplex subunit 9	Ndufb9	5	46.4	0.0893088	-1.58908
Q9CQM5	Thioredoxin domain-containing protein 17	Txndc17	2	27.6	0.351857	1.405
Q9CQT1;F6YY88	Methylthioribose-1-phosphate isomerase	Mri1	3	20.6	0.531355	-1.26762
Q9CQX8;Q9D6T9	28S ribosomal protein S36, mitochondrial	Mrps36	4	69.6	0.130476	-1.16216
Q9CQZ5	NADH dehydrogenase [ubiquinone] 1 alpha subcomplex subunit 6	Ndufa6	5	45.8	0.0990176	-1.51526
Q9CR61	NADH dehydrogenase [ubiquinone] 1 beta subcomplex subunit 7	Ndufb7	7	58.4	0.0347061	-1.78529
Q9CR68	Cytochrome b-c1 complex subunit Rieske, mitochondrial;Cytochrome b-c1 complex subunit 11	Uqcrfs1	13	51.1	0.0327732	-1.29081
Q9CRA7	ATP synthase subunit s, mitochondrial	Atp5s	3	24	0.412662	-1.0504
Q9CRB9;Q91VG6;S4R238;Q9D9P1;D3Z0L4	MICOS complex subunit Mic19	Chchd3	8	35.7	0.0122663	-1.57548
Q9CRD0;A0A0J9YUB6;Q9CRD0-3;Q9CRD0-2	OCIA domain-containing protein 1	Ociad1	3	19.8	0.590317	-1.27688
Q9CT86;Q9DCL8;D3Z3A0;Q8BVM6	Protein phosphatase inhibitor 2	Ppp1r2	2	33.3	0.549838	1.25973
Q9CVI1;Q9CVF5;Q9JI75;A0A1Y7VL95;A0A1Y7VMA0	Ribosyldihydronicotinamide dehydrogenase [quinone]	Nqo2	6	34.6	0.676944	-1.19469
Q9CWJ9	Bifunctional purine biosynthesis protein PURH;Phosphoribosylaminoimidazolecarboxamide formyltransferase;IMP cyclohydrolase	Atic	11	32.6	0.457751	1.09668
Q9CX34	Suppressor of G2 allele of SKP1 homolog	Sugt1	3	16.4	0.308532	-1.20991
Q9CXI0	2-methoxy-6-polyprenyl-1,4-benzoquinol methylase, mitochondrial	Coq5	9	42.5	0.939502	1.00927
Q9CXJ4;Q9JL40;F6ZFC5	ATP-binding cassette sub-family B member 8, mitochondrial	Abcb8	4	7.9	0.739154	-1.16343
Q9CXT8;Q3TET5	Mitochondrial-processing peptidase subunit beta	Pmpcb	9	31.9	0.359072	1.09853
Q9CY64;A2ASB8;A2ASB7;A2ASB1;Q3TS98	Biliverdin reductase A	Blvra	4	23.7	0.569733	1.36524
Q9CYT6;D3YTR7;A0A286YCS6	Adenylyl cyclase-associated protein 2;Adenylyl cyclase-associated protein	Cap2	5	17.6	0.138296	-1.98217
Q9CZJ2	Heat shock 70 kDa protein 12B	Hspa12b	4	12	0.642418	1.1954
Q9CZN7-2;Q9CZN7	Serine hydroxymethyltransferase	Shmt2	4	13.2	0.252854	1.37648
Q9CZP5	Mitochondrial chaperone BCS1	Bcs1l	2	10.8	0.455862	1.25455
Q9CZS1	Aldehyde dehydrogenase X, mitochondrial	Aldh1b1	5	20.4	0.278706	1.45765
Q9CZU6	Citrate synthase, mitochondrial	Cs	19	51.5	0.185681	1.10905
Q9D020;Q9D020-1	Cytosolic 5-nucleotidase 3A	Nt5c3a	7	25.4	0.59249	1.03966
Q9D023	Mitochondrial pyruvate carrier 2	Mpc2	6	42.5	0.0579585	1.31461
Q9D051	Pyruvate dehydrogenase E1 component subunit beta, mitochondrial	Pdhb	15	67.1	0.0843724	1.14006
Q9D0K2;Q3UK61;Q3U9P7;Q3UJQ9;Q9CRF4	Succinyl-CoA:3-ketoacid coenzyme A transferase 1, mitochondrial;Succinyl-CoA:3-ketoacid-coenzyme A transferase	Oxct1	19	59.8	0.214068	1.08477
Q9D0M3;Q9D0M3-2;A0A2R8VHK1	Cytochrome c1, heme protein, mitochondrial	Cyc1	11	42.5	0.170695	-1.23402
Q9D172;A0A1W2P7B6	ES1 protein homolog, mitochondrial	D10Jhu81e	11	63.5	0.59735	1.06456
Q9D1D4	Transmembrane emp24 domain-containing protein 10	Tmed10	3	20.1	0.997355	1.00038
Q9D1G3	Protein-cysteine N-palmitoyltransferase HHAT-like protein	Hhatl	5	15.9	0.938725	-1.00839
Q9D1H9;Q9D1H9-2	Microfibril-associated glycoprotein 4	Mfap4	3	17.1	0.674666	1.12915
Q9D1M0	Protein SEC13 homolog	Sec13	3	20.5	0.0501007	1.80615
Q9D2G2;Q9D2G2-2	Dihydrolipoyllysine-residue succinyltransferase component of 2-oxoglutarate dehydrogenase complex, mitochondrial	Dlst	10	29.1	0.663414	1.02337
Q9D6J5;F6VCY0;Q3V406	NADH dehydrogenase [ubiquinone] 1 beta subcomplex subunit 8, mitochondrial	Ndufb8	7	52.7	0.0422174	-1.67212
Q9D6J6;Q9D6J6-2	NADH dehydrogenase [ubiquinone] flavoprotein 2, mitochondrial	Ndufv2	12	55.6	0.00635083	-1.83481
Q9D6K8	FUN14 domain-containing protein 2	Fundc2	2	14.6	0.936375	-1.03012
Q9D6M3;E9PY45;A0A0J9YTY6;E9PV90;E9Q6M6	Mitochondrial glutamate carrier 1	Slc25a22	4	27.9	0.400322	1.09851
Q9D6S7	Ribosome-recycling factor, mitochondrial	Mrrf	3	20.6	0.309739	-1.40623
Q9D6U8;A0A338P6X2	Protein FAM162A	Fam162a	4	27.1	0.124326	-1.28406
Q9D6Y7-3;Q9D6Y7-2;Q9D6Y7;A0A1B0GT40;Q9D6Y7-4	Mitochondrial peptide methionine sulfoxide reductase	Msra	5	38.9	0.717888	-1.03965
Q9D7J4	Cytochrome c oxidase protein 20 homolog	Cox20	2	31.6	0.553335	-1.27329
Q9D7J9	Enoyl-CoA hydratase domain-containing protein 3, mitochondrial	Echdc3	6	45	0.576283	-1.08548
Q9D7N9	Adipocyte plasma membrane-associated protein	Apmap	4	19.3	0.640236	-1.03633
Q9D880	Mitochondrial import inner membrane translocase subunit TIM50	Timm50	2	7.6	0.348822	1.34402
Q9D927		1810009N02Rik	2	16.3	0.427025	1.19919
Q9D967	Magnesium-dependent phosphatase 1	Mdp1	2	21.3	0.0366493	-2.25586
Q9DAK9	14 kDa phosphohistidine phosphatase	Phpt1	3	31.5	0.271758	-1.92951
Q9DAW9;A0A0G2JDV8	Calponin-3	Cnn3	3	14.5	0.449404	1.14341
Q9DB15	39S ribosomal protein L12, mitochondrial	Mrpl12	4	35.3	0.301858	-1.16368
Q9DB20;Q3THG0;Q3TF25	ATP synthase subunit O, mitochondrial	Atp5o	9	55.4	0.0387582	1.21863
Q9DB27-2;Q9DB27	Malignant T-cell-amplified sequence 1	Mcts1	3	30.8	0.386197	1.1872
Q9DB77	Cytochrome b-c1 complex subunit 2, mitochondrial	Uqcrc2	20	66.2	0.07382	-1.25019
Q9DBF1-2;Q9DBF1;G3UYR8	Alpha-aminoadipic semialdehyde dehydrogenase	Aldh7a1	7	21.5	0.238651	-1.13664
Q9DBG5	Perilipin-3	Plin3	11	51.7	0.259432	1.13134
Q9DC70	NADH dehydrogenase [ubiquinone] iron-sulfur protein 7, mitochondrial	Ndufs7	6	37.1	0.0291957	-1.62228
Q9DC77	Small muscular protein	Smpx	5	72.9	0.829273	-1.12042
Q9DCJ5;A0A1S6GWI0	NADH dehydrogenase [ubiquinone] 1 alpha subcomplex subunit 8	Ndufa8	7	52.3	0.0258211	-1.6245
Q9DCL9	Multifunctional protein ADE2;Phosphoribosylaminoimidazole-succinocarboxamide synthase;Phosphoribosylaminoimidazole carboxylase	Paics	7	30.8	0.590751	1.04756
Q9DCM0	Persulfide dioxygenase ETHE1, mitochondrial	Ethe1	3	27.2	0.761111	1.1568
Q9DCM2	Glutathione S-transferase kappa 1	Gstk1	9	50.4	0.534509	1.10961
Q9DCN2-2;Q9DCN2;Q9CY59;F2Z456	NADH-cytochrome b5 reductase 3;NADH-cytochrome b5 reductase 3 membrane-bound form;NADH-cytochrome b5 reductase 3 soluble form;NADH-cytochrome b5 reductase	Cyb5r3	5	33.5	0.771049	-1.01892
Q9DCS3;A2A845	Trans-2-enoyl-CoA reductase, mitochondrial	Mecr	8	45.6	0.859662	-1.01455
Q9DCS9;D3YUK4	NADH dehydrogenase [ubiquinone] 1 beta subcomplex subunit 10	Ndufb10	7	55.1	0.0139638	-1.74405
Q9DCT2	NADH dehydrogenase [ubiquinone] iron-sulfur protein 3, mitochondrial	Ndufs3	10	44.1	0.0129382	-1.66315
Q9DCV4;A2AGJ2	Regulator of microtubule dynamics protein 1	Rmdn1	5	21.3	0.424691	-1.3683
Q9DCW4;A0A0U1RNP5;A0A0N4SVE0;A0A0U1RNR3;A0A0U1RNK9	Electron transfer flavoprotein subunit beta	Etfb	14	64.3	0.43344	1.05142
Q9DCX2;B1ASE2	ATP synthase subunit d, mitochondrial	Atp5h	13	71.4	0.0700329	1.10263
Q9DCZ1;F6VY18	GMP reductase 1	Gmpr	6	34.8	0.707642	-1.07714
Q9DCZ4-2;Q9DCZ4;Q9DCZ4-3;Q3KNM9	Apolipoprotein O	Apoo	5	55.5	0.214158	1.08928
Q9EPL8	Importin-7	Ipo7	3	5.2	0.15038	-1.66993
Q9EQ06	Estradiol 17-beta-dehydrogenase 11	Hsd17b11	3	19.8	0.460348	-1.26519
Q9EQ20;Q8K0L1	Methylmalonate-semialdehyde dehydrogenase [acylating], mitochondrial	Aldh6a1	17	54.4	0.7413	-1.02296
Q9EQI5		Ppbp	3	37.2	0.419595	-1.55165
Q9ERK4;E9Q1T9;E9QAX7;F6ZEW4	Exportin-2	Cse1l	6	9.2	0.447998	1.26551
Q9ERS2	NADH dehydrogenase [ubiquinone] 1 alpha subcomplex subunit 13	Ndufa13	6	52.1	0.021251	-1.84327
Q9ESW4;Q9ESW4-2	Acylglycerol kinase, mitochondrial	Agk	2	10.2	0.318218	-1.58415
Q9ET78	Junctophilin-2	Jph2	9	19.1	0.785578	1.02716
Q9JHI5	Isovaleryl-CoA dehydrogenase, mitochondrial	Ivd	15	50.7	0.845164	-1.02883
Q9JHU4	Cytoplasmic dynein 1 heavy chain 1	Dync1h1	45	17.2	0.378536	1.09164
Q9JHW2;A0A338P6G0;A0A338P7A1	Omega-amidase NIT2	Nit2	9	59.1	0.246708	1.10773
Q9JI91;Q8K3Q4;Q5FW75	Alpha-actinin-2	Actn2	30	46.4	0.54357	1.07596
Q9JJW5	Myozenin-2	Myoz2	5	28	0.914767	-1.01936
Q9JJZ2	Tubulin alpha-8 chain	Tuba8	3	12.7	0.709012	-1.18277
Q9JK42	[Pyruvate dehydrogenase (acetyl-transferring)] kinase isozyme 2, mitochondrial	Pdk2	9	38.6	0.857306	-1.01455
Q9JKB1;Q8BWQ9;A0A2I3BQ39	Ubiquitin carboxyl-terminal hydrolase isozyme L3;Ubiquitin carboxyl-terminal hydrolase	Uchl3	3	20.9	0.97549	-1.01349
Q9JKL4	NADH dehydrogenase [ubiquinone] 1 alpha subcomplex assembly factor 3	Ndufaf3	3	29.7	0.885008	-1.04966
Q9JKS4-3;Q9JKS4	LIM domain-binding protein 3	Ldb3	0	0	0.352111	1.08285
Q9JMH6-2;Q9JMH6;Q91Y95	Thioredoxin reductase 1, cytoplasmic	Txnrd1	6	20.8	0.292825	1.3266
Q9QUM9;E0CXB1	Proteasome subunit alpha type-6	Psma6	6	30.9	0.548064	-1.44414
Q9QYA2;Q3UQD0	Mitochondrial import receptor subunit TOM40 homolog	Tomm40	5	29.9	0.0141802	-1.50739
Q9QYG0;A0A2I3BQR5;Q8CGR9	Protein NDRG2	Ndrg2;Ndr2	2	7.8	0.0378358	1.21645
Q9QYJ0;Q3TFF0	DnaJ homolog subfamily A member 2	Dnaja2	7	37.9	0.894993	-1.01973
Q9QYR9;Q6P2K2	Acyl-coenzyme A thioesterase 2, mitochondrial	Acot2	11	31.3	0.466386	1.09291
Q9QZ83		Actg1	2	5.6	0.321608	1.95882
Q9QZE5	Coatomer subunit gamma-1	Copg1	4	11.2	0.316387	-1.33837
Q9R062;K3W4S6;V9GX26	Glycogenin-1	Gyg1;Gyg	10	44.7	0.438997	1.07572
Q9R069;Q99K86;Q8BGB4	Basal cell adhesion molecule	Bcam	9	25.7	0.433323	-1.1087
Q9R0H0-2;Q9R0H0;A2A848;Q8C168;Q8BW35	Peroxisomal acyl-coenzyme A oxidase 1;Acyl-coenzyme A oxidase	Acox1	13	35.1	0.655433	-1.03747
Q9R0P9;Q3TCH2	Ubiquitin carboxyl-terminal hydrolase isozyme L1;Ubiquitin carboxyl-terminal hydrolase	Uchl1	3	24.2	0.310631	1.21887
Q9R0Y5;Q9R0Y5-2	Adenylate kinase isoenzyme 1	Ak1	13	68	0.0122467	1.19563
Q9WTP6;Q9WTP6-2	Adenylate kinase 2, mitochondrial;Adenylate kinase 2, mitochondrial, N-terminally processed	Ak2	7	43.9	0.208505	-1.13475
Q9WTP7;Q9D8W6	GTP:AMP phosphotransferase AK3, mitochondrial	Ak3	8	48.9	0.750636	1.03094
Q9WUB3;E9PUM3	Glycogen phosphorylase, muscle form;Alpha-1,4 glucan phosphorylase	Pygm	31	40.9	0.063747	1.07151
Q9WUM5	Succinyl-CoA ligase [ADP/GDP-forming] subunit alpha, mitochondrial	Suclg1	6	27.5	0.282575	-1.12184
Q9WV55;A0A3B2W837	Vesicle-associated membrane protein-associated protein A	Vapa	3	21.3	0.971444	1.01053
Q9WV98	Mitochondrial import inner membrane translocase subunit Tim9	Timm9	2	34.8	0.785963	-1.06181
Q9WVA2	Mitochondrial import inner membrane translocase subunit Tim8 A	Timm8a1	4	68	0.09483	-1.12705
Q9WVA4	Transgelin-2	Tagln2	9	58.8	0.188287	1.301
Q9WVQ5	Methylthioribulose-1-phosphate dehydratase	Apip	5	35.7	0.841117	-1.03451
Q9Z0P5-2;Q9Z0P5;A0A1L1SU53	Twinfilin-2	Twf2	5	25.6	0.293209	1.11202
Q9Z0X1;B1AU25	Apoptosis-inducing factor 1, mitochondrial	Aifm1	15	39.2	0.0790402	1.11075
Q9Z1P6;A0A068BGR9	NADH dehydrogenase [ubiquinone] 1 alpha subcomplex subunit 7	Ndufa7	3	31.9	0.0116727	-9.33474
Q9Z1Z0-4;Q9Z1Z0	General vesicular transport factor p115	Uso1	5	22.7	0.254886	1.55403
Q9Z204-4;Q9Z204-3;Q9Z204-2;Q9Z204-5;Q9Z204;A0A2I3BQH3;A0A2I3BRM6;Q3U6P5	Heterogeneous nuclear ribonucleoproteins C1/C2	Hnrnpc	2	11.3	0.861068	-1.06373
Q9Z2I0	LETM1 and EF-hand domain-containing protein 1, mitochondrial	Letm1	20	40.2	0.551061	-1.07987
Q9Z2I8-2;Q9Z2I8;C6EQH3	Succinyl-CoA ligase [GDP-forming] subunit beta, mitochondrial;Succinyl-CoA ligase subunit beta	Suclg2	13	51	0.361729	1.06389
Q9Z2Z6;Q7TPW6	Mitochondrial carnitine/acylcarnitine carrier protein	Slc25a20	14	58.1	0.460166	1.09359
