# Supplementary material for: Cardiac gene therapy treats diabetic cardiomyopathy and lowers blood glucose
Source: JCI Insight. 2023 Sep 22;8(18):e166713. doi: 10.1172/jci.insight.166713 (PMC10561727; doi:10.1172/jci.insight.166713)
Supplement: Supporting data values [file jciinsight-8-166713-s185.xlsx]

## Sheet: Figure 1
Figure 1
Figure 1B	Myocardial tissue WB			Figure 1C	Plasma cBIN1 scrore					Figure 1D	Maximal Distance					Figure 1E	Plasma Glucose					Figure 1F	Plasma Insuliin					Figure 1G	iGTT															Figure 1H	iITT
				Pre-AAV9		8w post-AAV9				Pre-AAV9		8w post-AAV9				Pre-AAV9		8w post-AAV9				Pre-AAV9		8w post-AAV9				CMV																CMV
db/m+GFP	db/db+GFP	db/db+cBIN1		db/m	db/db	db/m+GFP	db/db+GFP	db/db+cBIN1		db/m	db/db	db/m+GFP	db/db+GFP	db/db+cBIN1		db/m	db/db	db/m+GFP	db/db+GFP	db/db+cBIN1		db/m	db/db	db/m+GFP	db/db+GFP	db/db+cBIN1		time (min)	db/m-GFP				db/db-GFP				db/db-cBIN1							time (min)	db/m-GFP				db/db-GFP
1	0.772529	1.09685		1.13461	2.3358	1.75086	3.36535	1.66798		213.7	55.5	216.667	28.4	47.5		116.692	292.244	202.702	387.858	464.752		0.214	7.223	2.03	0.343	2.202		0	47.7387	66.8421	19.9301	33.1522	49.8667	51.0149	32.1206	27.896	48.3405	72.5652	58.5333	32.2384	21.2766	35.7143		0	100	100	100	100	100
1	0.682575	0.826262		1.58842	2.15892	1.89736	3.31645	2.46799		96.3	114.5	222.8	27.9	66.9		155.52	249.784	178.28	498.572	344.375		0.757	4.052	3.422	0.596	1.344		15	100	90.5263	100	89.6739	83.0667	87.0095	75.1559	63.948	91.4863	93.5528	77.8667	80.1703	76.4894	84.5238		15	78.4173	68.9441	83.5052	81.8841	108.31
1	0.803349	1.06431		1.75684	1.88568	1.0057	3.39932	1.68963		95.1	66.9	231.867	36.7	51.5		165.881	266.976	137.898	480.135	532.992		0.194	7.011	0.225	1.136	4.69		30	94.4724	100	96.5035	100	99.8667	100	77.2349	100	81.241	100	94.8	91.2409	78.2979	89.0476		30	65.4676	70.8075	65.4639	71.0145	106.925
1.1306	0.941792	1.08109		2.11525	3.61722	2.95917	2.81439	2.85366		175.6	82.8	207.133	41.1	36.5		99.653	254.889	213.182	427.807	385.463		0.463	6.664	0.451	3.788	3.276		45	71.8593	84.2105	94.4056	67.3913	100	98.7821	100	97.1631	100	94.7874	98.9333	86.4964	100	100		45	88.4892	88.8199	59.7938	94.2029	98.7535
0.8694	0.862398	1.26194		1.64303	1.65061	1.59144	1.67412	2.28779		249.7	90.6	153.067	20.9	69.1		125.428	253.644	101.41	367.767	245.975		0.447	5.238	0.639	1.949	2.374		60	63.3166	73.1579	88.4615	69.0217	97.4667	98.2409	98.3368	97.8723	89.7547	83.9506	100	100	85.7447	87.381		60	110.072	122.981	89.6907	138.406	102.355
1	0.85062	1.29582		2.40261	3.32108	1.90508	1.84489	1.2882		233.4	130.6	163.8	46.6	54.3		114.584	310.983	163.834	344.429	298.364		0.127	2.048	0.143	1.22	2.755		90	62.8141	63.1579	60.8392	62.5	100	88.9039	89.605	100	73.5931	84.225	100	92.7007	83.4043	86.1905
1.28094	0.788202	0.907784		2.58622	3.11084	0.803559	1.9609	2.22712		228	66.6	203.667	34.5	38.6		160.006	408.821	104.631	407.407	305.652		0.492	5.957	0.227	4.656	2.52		120	46.7337	64.2105	39.5105	60.3261	100	86.0622	77.7547	97.3995	75.6133	77.6406	78.2667	68.6131	68.8298	67.1429
0.929704	0.37025	0.386351		2.37897	2.44201	2.04647	1.38711	1.96501		176.3	79.3	203.667	58	42.4		155.775	407.327	221.52	398.824	279.521		0.694	2.296	0.782	2.319	3.127
0.789353	0.722579	1.04894		2.71089	3.05208	1.27987	2.19035	1.539		145.8	108.2	186.8	31.6	50.6		145.446	294.68	181.245	471.77	319.695		0.237	5.292	0.085	3.63	1.161
1	1.27731	0.973099		1.19074	2.23062	2.67113	1.76906	2.35238		91.3	86.2	156.5	40.4	91.9			252.021	137.562	495.471	296.782		0.047		0.318	1.267	0.795
1	0.51241	0.826197		1.69238	3.5931	2.25043	2.83118	1.94056		150.3	72.6	176.9	73	107.1				147.623	478.486	287.311		0.798		0.256	0.468	3.147
1	1.0058	1.16885		2.14692		2.25818	3.89876	2.30604		294.3	99.6	178.2	48	80.9				134.99	304.017	295.989		0.121		0.116	1.125	2.43
1	0.474818	0.686003		2.2955				2.29101		73.5	63.4	196.6	56	109.4				144.974	183.004	277.889		0.03		0.271	4.664	1.661
1	0.970177	0.848222		2.64733				2.19671		235.5	107.3	203.1	37.9	104				151.918	472.064	308.643		0.252		0.169	0.786	1.332
1	1.05869	0.961104						1.68889		225.9	95.8	188.5	77.3	80.5				125.51	332.039	169.141				0.971	1.243	0.969
								1.55215		245.4	119	197.7	43.4	104.5				132.031	318.3	287.587				0.571	1.945
										204.3	48.1			106.2						248.611
										213	59.25
										174.9	50.75
										201.5	63.25
										225.5	51.85
										141.2	50.25
										197.6	22.7
										206.6	39.85
											43.55
											60.3
											46.3
											54
[truncated: 14 more columns]

## Sheet: Figure 2
Figure 2
Figure 2A	TT contour score				Figure 2B	Fractionation																		Figure 2C	Peak Power Density
					cBIN1			SERCA2a			Cav1.2			RyR			GLUT4			IRAP				SERCA2a
TT score	db/m+GFP	db/db+GFP	db/db+cBIN1		db/m+GFP	db/db+GFP	db/db+cBIN1	db/m+GFP	db/db+GFP	db/db+cBIN1	db/m+GFP	db/db+GFP	db/db+cBIN1	db/m+GFP	db/db+GFP	db/db+cBIN1	db/m+GFP	db/db+GFP	db/db+cBIN1	db/m+GFP	db/db+GFP	db/db+cBIN1		db/m+GFP	db/db+GFP	db/db+cBIN1
1	5	44	14		1	0.860746	1.62343	1	0.7034	1.16188	1	0.932947	1.10542	1	0.605232	1.49716	1	0.835082	1.38868	1	1.00551	1.17621		0.020701	0.009897	0.023184
2	34	30	29		1	0.427258	0.940988	1	0.736394	1.14555	1	0.662273	0.932891	1	0.87055	0.911306	1	0.611219	0.956066	1	0.896663	1.94654		0.01801	0.026141	0.03115
3	60	26	54		1	0.737394	0.84952	1	0.627979	1.17511	1	0.73512	1.37156	1	0.450089	1.45443	1	0.580942	0.892518	1	0.732927	1.54163		0.026819	0.011918	0.026702
4	2	0	3		1	0.558306	0.992405	1	0.765584	0.982432	1	0.892499	1.06411	1	0.614603	0.992381	1	0.689993	0.91442	1	0.937485	1.10327		0.010457	0.007777	0.059705
					1	0.8039	1.3335	1	0.881246	1.10771	1	0.863706	0.87313	1	0.837755	1.01394	1	0.647573	0.969365	1	0.892499	1.06411		0.009582	0.007576	0.040792
																								0.012519	0.009938	0.046925
																								0.027233	0.028543	0.034409
																								0.023842	0.008265	0.033234
																								0.01328	0.007553	0.026281
																								0.026747	0.009764	0.030649
																								0.051921	0.01258	0.02079
																								0.0533	0.017669	0.027495
																								0.040967	0.012737	0.028719
																								0.035921	0.01848	0.017322
																								0.011301	0.008129	0.020799
																								0.012079	0.009428	0.024446
																								0.019146	0.012652	0.027904
																								0.020982	0.015534	0.037407
																								0.016438	0.022097	0.021818
																								0.026967	0.026441	0.026889
																								0.031411	0.018936	0.020234
																								0.066638	0.015139	0.017394
																								0.046269	0.012833	0.023981
																								0.046114	0.033391	0.043766
																								0.041387	0.032026	0.03643
																								0.037742	0.044562	0.025297
																								0.03581	0.011184	0.037128
																								0.046266	0.016476	0.027917
																								0.038028	0.012881	0.025777
																								0.034244	0.01757	0.020155
																								0.02092	0.022164	0.048151
																								0.021146	0.007966	0.016034
																								0.040223	0.011742	0.021644
																								0.047246	0.021938	0.028896
																								0.045233	0.012123	0.042159
																									0.063691	0.035658
																									0.048836	0.048976
																									0.03905	0.020714
																									0.007711	0.012
																									0.007093	0.02881
																									0.006098	0.03643
																									0.037017	0.028793
																									0.021579
																									0.011158

## Sheet: Figure 3
Figure 3
Figure 3B	Peak power density						Figure 3C	Peak power density													Figure 3D	CMC glucose uptake
GLUT4			IRAP					GLUT4						IRAP
							insulin	0			10			0			10					db/m+GFP		db/db+GFP		db/db+cBIIN1		db/db+Met
db/m+GFP	db/db+GFP	db/db+cBIN1	db/m+GFP	db/db+GFP	db/db+cBIN1			db/m+GFP	db/db+GFP	db/db+cBIN1	db/m+GFP	db/db+GFP	db/db+cBIN1	db/m+GFP	db/db+GFP	db/db+cBIN1	db/m+GFP	db/db+GFP	db/db+cBIN1		insulin	0	10	0	10	0	10	0	10
0.0166889	0.0241289	0.0174781	0.0258776	0.0192346	0.0449193			0.025097	0.00488	0.007255	0.007328	0.006778	0.013657	0.053675	0.012875	0.021919	0.013529	0.01449	0.030753			8.302	6.11759	4.00943	7.14106	7.41319	9.99419	7.61214	14.9649
0.032079	0.0142359	0.0510552	0.0249937	0.0168699	0.0289128			0.024539	0.006734	0.011777	0.017838	0.006065	0.008576	0.053138	0.026426	0.023468	0.028043	0.015613	0.022482			10.5582	7.39614	3.73413	8.69415	15.8536	16.4121	6.29418	16.2844
0.0301376	0.0146761	0.0274079	0.0302759	0.0110519	0.0348211			0.010647	0.004396	0.010801	0.007595	0.007082	0.024836	0.035947	0.018528	0.02886	0.012506	0.017797	0.022913			13.4427	12.1568	2.97278	0.570296	11.3619	8.43639	5.78374	12.9488
0.0248983	0.00904696	0.0419777	0.0262595	0.0145638	0.0254216			0.011029	0.004961	0.00293	0.011232	0.006046	0.027684	0.019702	0.013947	0.005807	0.029731	0.019201	0.03082			0.922417	5.43879	0	0	4.23877	22.5428	5.34649
0.0313321	0.0166828	0.0282586	0.0341186	0.0165365	0.0302552			0.006481	0.004327	0.005723	0.025942	0.006098	0.010381	0.007328	0.013204	0.010444	0.038586	0.024244	0.019423			1.0475	0	0	0	9.33881	21.0703	11.6755
0.0142386	0.0203382	0.0367488	0.0104299	0.01818	0.0174291			0.017841	0.00567	0.003877	0.017925	0.009176	0.003689	0.022148	0.010166	0.013343	0.040618	0.020827	0.013428			0	8.73638	0	0	11.62	13.0796	5.25614
0.0306365	0.00726182	0.0209872	0.0236055	0.00724589	0.0250384			0.010381	0.006726	0.007186	0.015802	0.006038	0.017517	0.015544	0.021482	0.024716	0.021223	0.02132	0.029872			1.44791	38.0078	7.33514	2.02666	0	18.0245
0.0261649	0.00913564	0.033319	0.022612	0.0121741	0.0360709			0.016413	0.007621	0.016478	0.008861	0.008047	0.01288	0.015544	0.016303	0.021115	0.019524	0.010048	0.022603			12.2738	35.1037	0	1.96938	0	6.59992
0.0280314	0.0142999	0.0266628	0.0216368	0.0149757	0.0276112			0.009833	0.013328	0.008212	0.005213	0.01099	0.012806	0.021087	0.012055	0.021434	0.006778	0.010101	0.017046			5.61662	23.8577	0	5.79785	6.59245	7.12549
0.00732328	0.0170717	0.0242951	0.00712515	0.00890364	0.034378			0.011823	0.004226	0.006355	0.008747	0.00801	0.012516	0.034425	0.015247	0.017295	0.009682	0.038486	0.021511			1.52056	6.2474	3.12742	5.33472	6.6141	7.74991
0.00862766	0.0199214	0.0377808	0.0081172	0.0162005	0.0262819			0.0064	0.002576	0.003637	0.011928	0.005965	0.02217	0.012029	0.015793	0.008651	0.019409	0.020326	0.022551			1.54176	7.21343	3.5146	5.88721	6.76616
0.0285118	0.0167387	0.0238704	0.0252533	0.0121564	0.0209997			0.008524	0.003092	0.009045	0.01484	0.003443	0.015609	0.016248	0.01391	0.015024	0.028459	0.01105	0.029212			4.32242	11.6682	3.7955	6.14426
0.0225256	0.0177253	0.0289377	0.0164672	0.023644	0.022465			0.01241	0.002006	0.006952	0.010647	0.002904	0.024004	0.023078	0.008774	0.009873	0.01705	0.004576	0.046998
0.0255322	0.0195351	0.0340636	0.0166235	0.0160335	0.0261052			0.004907	0.006677	0.00707	0.013075	0.007354	0.022005	0.013921	0.01121	0.019947	0.019401	0.006488	0.034866
0.026397	0.0229506	0.0372084	0.0235565	0.0178844	0.0425704			0.006116	0.006321	0.006524	0.013378	0.003543	0.006316	0.010029	0.018267	0.022638	0.016485	0.017627	0.009905
0.0305774	0.0099609	0.0433503	0.0253657	0.0118768	0.0243521			0.017739	0.002701	0.005061	0.00903	0.003667	0.012073	0.027757	0.009201	0.012641	0.013864	0.005844	0.020904
0.0251965	0.0118376	0.0218252	0.0353568	0.0100714	0.041974			0.007599	0.005504	0.004419	0.008147	0.003334	0.009756	0.016041	0.015188	0.01602	0.011088	0.005896	0.01624
0.0235909	0.0181475	0.0231357	0.0262028	0.0129345	0.0425615			0.011922	0.004755	0.018106	0.014868	0.004807	0.018293	0.026641	0.016572	0.038664	0.021334	0.006799	0.03527
0.025555	0.0233567	0.0448267	0.0192633	0.0210615	0.037382			0.004319	0.005934	0.003852	0.00965	0.002509	0.007002	0.010845	0.007334	0.007574	0.04776	0.008384	0.019332
0.0186516	0.00887111	0.0302188	0.0170505	0.0121655	0.0337755			0.007041	0.007391	0.004475	0.008488	0.003389	0.011783	0.012782	0.018185	0.006221	0.010203	0.004522	0.013306
0.0184676	0.00667269	0.0368575	0.0135962	0.00822113	0.0136341			0.014008	0.00936	0.003162	0.006882	0.002693	0.010082	0.021851	0.014172	0.006547	0.015022	0.009686	0.009076
0.0144343	0.00954165	0.0191793	0.0138697	0.0103958	0.0347704			0.004183	0.003319	0.00548	0.005649	0.003843	0.014289	0.015712	0.014845	0.014414	0.016204	0.006813	0.01837
0.0187012	0.00928154	0.0343634	0.0150939	0.0112975	0.025349			0.012362	0.004446	0.00632	0.009592	0.00234	0.010642	0.017363	0.018241	0.020524	0.010068	0.007389	0.013748
0.0241806	0.00956634	0.021369	0.0210383	0.012106	0.0203794			0.010855	0.00351	0.006242	0.005655	0.002197	0.018244	0.022007	0.013135	0.024964	0.010851	0.008367	0.028182
0.018956	0.00678976	0.0257765	0.0144212	0.00965821	0.0359838			0.004483	0.004667	0.006397	0.012518	0.004612	0.013888	0.010996	0.013137	0.012626	0.01377	0.005736	0.027813
0.026075	0.0160575	0.0348283	0.0125857	0.0154311	0.0366835			0.013431	0.003659	0.005835	0.008778	0.002695	0.006994	0.017667	0.014819	0.025312	0.016028	0.009357	0.027148
0.0232979	0.0114119	0.0345552	0.0256094	0.00969945	0.0404435			0.010268	0.003723	0.021298	0.005827	0.003714	0.010383	0.020841	0.007326	0.011536	0.016971	0.006816	0.03435
0.0210745	0.00978568	0.0124989	0.0214585	0.0101334	0.0296113			0.010885	0.006	0.006777	0.014279	0.0073	0.008091	0.015471	0.010689	0.027027	0.01898	0.007959	0.016615
0.0114059	0.0129418	0.0335149	0.0196351	0.0156477	0.0386471			0.010468	0.003129	0.006653	0.011626	0.005277	0.018182	0.023989	0.008097	0.017524	0.027189	0.016547	0.032138
0.0220579	0.01012	0.0225661	0.0199736	0.0108217	0.0224137			0.015267	0.002992	0.00697	0.007822	0.004526	0.018063	0.012494	0.008616	0.034441	0.01385	0.017412	0.046872
0.0275032	0.0158242	0.0262422	0.0381529	0.0131323	0.0222489			0.022744	0.007429	0.01014	0.018913	0.007053	0.00346	0.018854	0.011721	0.012216	0.017496	0.010857	0.014822
0.0376397	0.0147582	0.0323511	0.0377389	0.0134737	0.0275995			0.014498	0.007236	0.009688	0.006927	0.00366	0.009755	0.028873	0.00909	0.012989	0.041238	0.01576	0.035213
0.0368378	0.0115927	0.0215219	0.0334266	0.0107483	0.0194146			0.009261	0.007722	0.010799	0.0125	0.002953	0.006074	0.026661	0.007868	0.021369	0.013516	0.00807	0.021505
0.0254644	0.0262769	0.0199046	0.0317794	0.0354287	0.0185719			0.014217	0.003782	0.006265	0.01682	0.006842	0.00799	0.011551	0.00601	0.020951	0.010279	0.010452	0.022187
0.0233327	0.0125827	0.0234398	0.0156158	0.0174277	0.0170455			0.014592	0.005885	0.00572		0.005989	0.007575	0.02868	0.017313	0.016383	0.032898	0.006062	0.039061
0.0267588	0.0153411	0.0115518	0.0271214	0.0191673	0.0238177			0.018607	0.004801	0.006354		0.004605	0.003444	0.024353	0.013018	0.020066	0.019751	0.00923	0.015357
0.0240718	0.0114556	0.0235164	0.0330763	0.00798382	0.0303718			0.016396	0.004873	0.007006		0.010469	0.014142	0.019384	0.012303	0.019449	0.015777	0.015689	0.040569
0.0158964	0.010234	0.0192027	0.0157667	0.00865494	0.029066			0.016403	0.00539	0.006249		0.008353	0.01212	0.02833	0.013128	0.016944	0.020286	0.010176	0.023474
0.0144287	0.019966	0.0192657	0.0105852	0.0167324	0.0185898			0.004406	0.003428	0.0056		0.006265	0.016014	0.007281	0.024211	0.016062	0.019557	0.013693	0.01798
0.0229001	0.0330717	0.0174394	0.0265543	0.0309757	0.0155148			0.00499	0.007455	0.007478		0.009758	0.004894	0.010469	0.017302	0.01577	0.023913	0.02208	0.011043
0.020732	0.0113685	0.0258074	0.0311322	0.0159314	0.0185452			0.008797		0.011856		0.007512	0.006811	0.011978	0.016337	0.022908	0.027807	0.009549	0.027338
0.0222907	0.0245554	0.0256519	0.0224766	0.0272669	0.00914342			0.004494		0.005459		0.007697	0.006731	0.017165	0.016855	0.009697		0.002278	0.039412
	0.0147852	0.0287428		0.0130388	0.0203187			0.004494		0.019095		0.007024		0.010625		0.033166		0.019175
	0.0167529	0.0152489		0.0172438	0.0180244			0.010828		0.014361		0.007312		0.028188		0.013223		0.010774
	0.0161453	0.0204676		0.0137949	0.0283717			0.00395		0.029818		0.005204		0.018693		0.040193		0.021919
	0.0239717	0.032312		0.0223941	0.0310209			0.010447				0.011168		0.00623		0.031155		0.019199
	0.0212203	0.021703		0.0194088	0.0203002			0.00982				0.006677		0.016973		0.057078		0.005636
		0.0316792			0.0337316			0.007029						0.027531				0.021718
		0.0263699			0.0231753			0.005771						0.012478				0.021229
		0.0287409			0.0241875			0.010422						0.010281
		0.0325854			0.0102836			0.005951						0.02899
		0.0208718			0.0194518			0.006975						0.014917
		0.0179072			0.0207761			0.006763						0.012481
		0.0184467			0.0381711			0.007727						0.008943
		0.0319189			0.0221792			0.010696						0.013331
		0.0224801			0.0266319			0.007424						0.009985
		0.0261088			0.0289492			0.013917						0.021614
		0.0349449			0.0321692			0.013719						0.010807
														0.008153
														0.021375
														0.02662

## Sheet: Figure 4
Figure 4
Figure 4B	Peak power density							Figure 4C	CMC glucose uptake							Figure 4D	Extracellular Lactate						Figure 4D	Glycolysis																Figure 4D	TCA Cycle
	GLUT4
insulin	0			10					WT + PBS		Bin1 HT + PBS		Bin1 HT + cBIN1			WT + PBS		Bin1 HT + PBS		Bin1 HT + cBIN1				WT + PBS					Bin1 HT + PBS					Bin1 HT + cBIN1							WT + PBS					Bin1 HT + PBS
	WT + PBS	Bin1 HT + PBS	Bin1 HT + cBIN1	WT + PBS	Bin1 HT + PBS	Bin1 HT + cBIN1		insulin	0	10	0	10	0	10		M + 0	M + 3	M + 0	M + 3	M + 0	M + 3		M+6 Glc	1.20864	1.22032	1.08421	1.03077		0.571483	0.82867	0.859557	0.781286		1.63111	1.16976	1.58824	1.06371	1.15616		M+2 Cit	0.778678	1.13258	0.936653	1.15208		0.014072	0.018186	0.024741	0.025073
	0.017482	0.010865	0.014059	0.017807	0.013711	0.018836			10.6791	16.6944	4.4337	6.86868	13.3532	6.9225		0.417	0.54	0.74	0.22	0.45	0.51		M+6 F6P	1.54671	1.0938	0.9199	1.11985		0.149398	0.142655	0.135451	0.059285		0.400601	0.362076	0.361612	0.299273	0.279175		M+2 a-KG	0.768636	0.870117	1.32978	1.03146		0.039378	0.168588	0.198699	0.220877
	0.017851	0.028645	0.017268	0.019183	0.015501	0.021704			13.2765	18.806	3.84923	6.36074	8.33422	14.7991		0.46	0.49	0.65	0.31	0.42	0.53		M+6 F1,6BP	0.979008	1.08607	1.2459	1.11006		0.747875	0.604186	0.315657	0.623046		1.59392	1.30875	1.72006	1.33164	1.31656		M+2 Succ	0.721808	0.950224	1.37855	0.949417		0.028985	0.096803	0.017735	0.012729
	0.019723	0.016926	0.013793	0.03381	0.012337	0.017363			8.72433	12.1297	4.20342	7.11569	9.22255	9.67811		0.5	0.45	0.6	0.36	0.47	0.48		M+3 DHAP	1.03175	0.994895	0.991993	0.981375		0.248323	0.22373	0.209404	0.032952		0.865782	0.691134	0.647783	0.514257	0.475483		M+2 Fum	0.930762	0.803811	1.2442	1.02123		0.110647	0.113841	0.20986	0.10075
	0.012557	0.01306	0.020985	0.026721	0.013955	0.021976			11.0662	19.3976	3.43085	3.34911	7.75753	20.0029									M+3 3PG	0.845621	1.14909	0.953349	1.05835		0.279982	0.578764	0.531958	0.555088		1.09361	1.33346	1.07045	1.0982	1.41236		M+2 Mal	0.916952	0.901488	1.29926	0.882306		0.15447	0.415216	0.265443	0.060414
	0.013407	0.015431	0.027598	0.012181	0.01065	0.034541			12.82	17.3822	3.94178	4.45083	10.6623	17.3317									M+3 PEP	0.83823	0.635339	1.41847	1.10799		0.295703	0.271978	0.246452	0.086738		0.907978	0.596864	0.590001	0.571455	0.558367
	0.018513	0.016793	0.018582	0.019053	0.007399	0.016575			11.4703	18.8981	4.75961	6.60485	12.6411	22.5141									M+3 Pyr	1.22351	1.2185	0.857138	0.700854		0.137246	0.129574	0.087614	0.03618		0.340502	0.672138	0.671037	0.42698	0.401808
	0.015367	0.015352	0.01659	0.017165	0.014035	0.023906			9.48655	8.49104	0.831931	1.61798	12.632	25.0055									M+3 Lac	1.07482	0.914992	1.06811	0.94208		0.282029	0.592207	0.536463	0.529622		1.26205	0.90585	1.33532	1.16338	0.72393
	0.019819	0.013623	0.027752	0.015888	0.014407	0.031803			10.6365	15.7668	1.55538	1.09076	1.51819	19.0966
	0.019838	0.0176	0.015071	0.022646	0.017286	0.041282			5.18525	30.492	4.08108	9.24706	1.60145	1.638
	0.027433	0.012859	0.015439	0.021279	0.010018	0.026882			17.4168				1.34698	5.1951
	0.021222	0.013358	0.010583	0.027325	0.003196	0.020012			7.83084					3.25952
	0.020684	0.010391	0.021328	0.022197	0.012179	0.017029
	0.011687	0.013256	0.019137	0.022787	0.023392	0.016044
	0.017543	0.012766	0.018928	0.019742	0.022001	0.030207
	0.011723	0.007662	0.010458	0.023333	0.011499	0.024697
	0.013753	0.011017	0.016317	0.021877	0.009719	0.018107
	0.013494	0.013801	0.015123	0.021218	0.024888	0.018492
	0.010537	0.024245	0.029277	0.03167	0.01399	0.017901
	0.012305	0.019676	0.019725	0.022694	0.017636	0.0265
	0.01571	0.010984	0.01115	0.016208	0.015557	0.021049
	0.029837	0.006293	0.015129	0.031749	0.01892	0.0157
	0.011003	0.0076	0.013938	0.018844	0.011823	0.012547
	0.031802	0.0081	0.011055	0.015973	0.014267	0.01896
	0.02919	0.012354	0.011415	0.019557	0.008952	0.02031
	0.012912	0.011375	0.016612	0.016526	0.01048	0.020653
	0.014337	0.015345	0.020429	0.01849	0.011362	0.012963
	0.008762	0.006964	0.011521	0.022208	0.00888	0.018699
	0.014351	0.018796	0.017442	0.025063	0.0169	0.029458
	0.01326	0.010843	0.027078	0.028158	0.017356	0.019812
	0.026402	0.01287	0.01845	0.037472	0.00872	0.022209
		0.011934	0.015863	0.029317	0.012297	0.016161
			0.022866	0.021875	0.014632	0.014247
			0.015714	0.023229		0.014706
			0.02182	0.025197		0.013433
			0.01845			0.014233
			0.01453			0.015338
			0.01499			0.016031
			0.019787			0.022743
			0.023551			0.019481
			0.010857			0.030581
			0.01759			0.024317
			0.015413			0.014246
			0.010092			0.01812
			0.019391			0.019357
			0.030586
			0.015798
			0.018794

## Sheet: Figure 5
Figure 5
Figure 5A LFQ quantification
SERCA2a			GLUT4			RyR			IRAP
db/m+GFP	db/db+GFP	db/db+cBIN1	db/m+GFP	db/db+GFP	db/db+cBIN1	db/m+GFP	db/db+GFP	db/db+cBIN1	db/m+GFP	db/db+GFP	db/db+cBIN1
0.937506	0.944723	1.10047	1.70151	1.73014	3.95442	1.05742	0.665902	1.24999	0.829426	0.774853	1.61299
0.887624	0.972976	1.1045	0.475672	2.21751	1.83972	0.978399	0.64496	1.00758	0.923109	0.855618	1.18384
1.15703	1.03523	1.12108	0.511207	2.49255	2.94806	0.950942	0.802954	0.835948	1.26639	0.430682	1.04016
1.11515	0.892537	0.966214	0.351884	1.87106	3.21728	1.15589	0.950849	0.845164	1.19367	0.551966	0.942436
0.942508	0.781198	1.11449	2.20287	0.176328	0.405921	1.06622	0.72547	1.00507	0.866037	1.10974	0.887457
0.903896	0.883723	1.12318	0.348341	1.47904	0.362171	1.00204	0.664832	0.971512	0.867058	0.752686	1.19061
1.05601	0.974432		0.283604	1.84666		0.895284	0.976212		1.052	1.04095
1.00271	1.08015		2.12643	0.493006		0.897565	1.03536		1.00209	1.18314

## Sheet: Figure 6
Figure 6
Figure 6A	Echo parameter									Figure 6B	Echo parameter									Figure 6C	HW/TL			Figure 6D	LW/TL
EDV			CO			EF				E/A			E/e'			IVRT
db/m+GFP	db/db+GFP	db/db+cBIN1	db/m+GFP	db/db+GFP	db/db+cBIN1	db/m+GFP	db/db+GFP	db/db+cBIN1		db/m+GFP	db/db+GFP	db/db+cBIN1	db/m+GFP	db/db+GFP	db/db+cBIN1	db/m+GFP	db/db+GFP	db/db+cBIN1		db/m+GFP	db/db+GFP	db/db+cBIN1		db/m+GFP	db/db+GFP	db/db+cBIN1
34.1099	39.1411	54.3307	8.28428	10.9983	13.993	61.0212	63.0358	61.3083		1.58014	1.19201	2.51376	40.1272	23.7626	33.8383	14.1667	23.5	16.6667		59.05	82	78.4		57.2	70.45	64.75
44.5292	27.9079	35.8288	10.7521	8.75646	10.4811	58.8968	65.0927	69.7815		1.98446	1.10183	1.81058	26.4547	22.1497	25.6182	10.8333	24.5833	17.5		68.95	78.9	75.3		64.85	62	48.15
80.7181	29.4689	48.0632	22.242	8.02686	16.2129	62.3091	72.7833	73.059		1.29338	1.01811	2.76218	47.3836	28.3677	30.1074	17.5	33.6111	15.8333		61.05	75	79.9		60.85	63.85	58.35
74.955	40.5832	64.3186	15.3814	11.0478	15.3815	44.1711	64.4493	58.8995		1.64815	1.07732	1.43843	22.5918	47.158	28.9943	13.3333	21.25	16.6667		80.4	78.75	72.5		71.1	70.05	60.6
67.9091	39.2133	65.7651	30.718	10.4372	16.9082	64.7433	58.7225	64.4249		1.48913	0.98632	1.79855	30.9122	27.114	18.8432	14.1667	20.8333	17.5		89	78.2	74.55		68.45	60.95	62.1
65.3182	39.2746	48.8743	14.8155	6.95271	13.9216	48.0953	45.6437	64.5414		1.6462	0.862306	1.52239	38.6449	36.8621	24.2262	12.5	29.1667	15.8333		61	94.684	72.65		59.6	70.053	53.05
53.67	40.3399	54.8657	14.731	11.0605	19.2561	61.0589	62.7077	73.1476		1.84388	1.02052	1.72016	25.7801	30.7911	25.7225	21.6667	23.75	16.6667		63.15	88.9	68.6		61.75	67.75	50.35
59.0276	42.1914	63.2018	17.2009	10.5655	20.5673	64.5097	60.205	67.8505		1.46693	1.11331	1.9601	23.2075	42.9073	22.9332	17.5	22.5	17.5		71.25	92.85	68.25		64.35	75.8	54.65
85.1652	46.2544	68.6836	15.2309	10.6077	17.885	41.3566	56.6645	60.4772		1.7224	1.30784	1.40948	21.8374	33.8938	25.5403	23.684	25.8333	13.3333		62.55	83.7	81.952		68	57.1	60.952
70.029	45.9277	61.9219	11.6115	11.3351	15.0361	37.7631	58.5231	64.8542		1.66572	0.965358	1.29294	38.8562	34.5058	20.54	15.8333	20.8333	14.1667		51.2	86.95	82.048		58.3	66	59.286
58.9068	33.603	67.2158	9.31041	8.12746	13.0809	35.99	52.7069	61.3772		2.06557	1.08865	1.59198	15.4761	37.2568	17.6495	20.8333	20.8333	13.3333		58.35	83.4	69.2		70	68.95	54.85
47.8507	29.9539	38.1295	10.0873	10.6338	13.6486	53.5363	71.4594	74.7598			1.17343	1.35519		35.0478	32.2465		23.3333	18.3333		50	86.75	75.15		56.5	64.35	52.45
	27.4849	42.3852		9.63616	15.5314		70.558	63.2352			1.18779	1.5536		48.8465	24.3819		22.1667	12.0833		66.7	79.9	68.4		57.5	63.8	59.45
	34.4849	41.1072		10.6502	10.8646		61.78	75.392			1.18815	1.48046		32.7111	27.5785		24.1667	12.5				80.6				59
	40.1914	46.6465		11.7205	14.7316		63.8519	61.3051			1.0578	1.941		24.8073	35.5451		28.5	15				76.2				65.7
	32.2493	53.2057		9.46176	13.3798		66.3439	62.621			1.15298	2.22004		32.1068	24.3159		27.1667	10.8333				78.95				62.85
		34.0137						76.28				1.29455			33.9416			15				71.4				54.05

## Sheet: Figure 7
Figure 7	iGTT
cTNT
time (min)	db/m-GFP										db/db-GFP										db/db-cBIN1
0	28.5714	18.9258	33.1633	33.1522	35.6757	25.7143	34.2723	36.2416	37.5566	34.6939	38.2892	22.4401	31.2183	43.2	48.8372	51.355	41.7031	40.8501	56	51.0035	44.0994	21.1618	35.6475	28.4185	37.5	52.8231	42.1569	48.4994	35.3579	53.0526
15	100	88.491	92.8571	85.8696	78.3784	100	82.6291	100	100	100	92.8717	80.3922	75.7614	66	79.9419	91.0569	70.6332	81.9362	97.875	95.0413	100	76.3485	71.4286	61.1177	73.665	88.4567	80.6373	75.2701	85.7918	69.5789
30	90.3571	100	94.3878	90.2174	100	69.5238	100	92.6174	80.9955	92.517	98.3707	81.6993	78.8071	83.2	100	99.729	80.5677	100	100	91.7355	93.3747	84.6473	85.5808	72.176	72.6942	94.3538	86.7647	100	60.7375	58.4211
45	81.4286	63.9386	100	92.9348	94.5946	59.0476	75.1174	73.1544	73.7557	74.8299	100	91.7211	67.5127	94.2667	99.1279	92.1409	84.2795	73.0815	84	90.0826	88.1988	100	89.5861	94.6492	100	100	100	84.6339	100	100
60	73.5714	55.243	79.5918	100	77.8378	60.9524	65.7277	95.9732	57.9186	69.3878	96.7413	100	89.467	88.4	93.8953	98.916	78.4934	81.5821	84.25	91.7355	89.8551	98.7552	100	92.39	89.9272	98.2434	86.0294	84.994	84.0564	76.5263
90	65.3571	45.0128	65.3061	58.6957	58.9189	41.9048	56.338	55.0336	43.8914	56.4626	72.6069	91.939	95.8122	100	96.3663	89.5664	100	76.0331	80.5	100	83.4369	84.4398	94.3925	100	71.1165	80.803	67.2794	74.6699	72.885	75.6842
120	55	43.2225	52.551	57.0652	54.5946	35.7143	36.1502	46.3087	38.4615	40.8163	76.3747	91.939	100	81.7333	92.2965	100	73.0349	84.5336	77.375	91.4994	75.9834	59.6473	75.1669	81.4507	71.6019	73.5257	87.7451	63.9856	70.1735	52.8421

## Sheet: Figure 8
Figure 8
Figure 8A	minipig ddCq of V5/HPRT1		Figure 8B	minipig percentage of cBIN1-V5/cBIN1
PBS	AAV9-cBIN1		PBS	AAV9-cBIN1
2.28678	24.9015		2.924	18.0768
1.20382	20.1881		1.886	23.073
2.07924	3.0605		3.352	19.0701
1.27562	4.31553		1.527	20.5443
2.49186	22.2286		3.91	10.6219
0.134333	59.7865		5.914	24.943
0.097987	22.6972		4.895	20.9
0.11317	21.0049		4.472	14.677
0.090501	45.0433		1.594	28.523
0.227109	17.7974		4.276	28.724

## Sheet: Table S1
Table S1	9w Echo parameters
E		A		e'		E/A		E/e'		MPI		IVRT		EF		LVEDV		LVESV		HR		SV		CO		LVAWs		LVAWd		LVPWs		LVPWd		RWT		LVM		BW
db/m	db/db	db/m	db/db	db/m	db/db	db/m	db/db	db/m	db/db	db/m	db/db	db/m	db/db	db/m	db/db	db/m	db/db	db/m	db/db	db/m	db/db	db/m	db/db	db/m	db/db	db/m	db/db	db/m	db/db	db/m	db/db	db/m	db/db	db/m	db/db	db/m	db/db	db/m	db/db
511.711	491.846	287.519	342.384	16.2869	12.8159	1.77975	1.43653	31.4187	38.3778	0.43038	0.603175	16.6667	20.8333	56.1579	64.2387	49.2601	24.553	21.5967	8.78049	395.583	422.908	27.6634	15.7725	10.9432	6.67032	1.12432	1.32974	0.821866	0.932881	0.822777	1.16672	0.633992	0.823455	0.342891	0.541469	90.8992	86.6712	19.2	55.5
445.812	405.557	276.855	376.315	16.8209	11.7479	1.61027	1.07771	26.5035	34.5217	0.5	0.523077	15	20.8333	44.6615	60.5111	47.8556	44.7844	26.4826	17.6849	368.098	499.896	21.373	27.0995	7.86738	13.547	1.1671	1.48647	0.800066	0.792293	0.674487	1.1778	0.547017	0.76641	0.285164	0.367535	87.2013	121.641	26.9	40.7
483.167	565.303	317.459	381.321	10.4129	8.54393	1.52198	1.48249	46.4007	66.1643	0.474359	0.486842	19.1667	18.3333	57.7647	58.2377	33.8428	47.7364	14.2936	19.9358	390.816	361.446	19.5492	27.8006	7.64013	10.0484	1.38096	1.448	0.908014	1.00849	1.00831	1.09117	0.685864	0.755046	0.37777	0.396434	99.7918	124.035	33.1	46.8
712.768	444.154	501.572	431.157	17.623	6.67494	1.42107	1.03014	40.4454	66.5405	0.373134	0.575	10	17.5	61.9018	74.8379	73.0803	36.4046	27.8423	9.16018	412.442	438.596	45.238	27.2445	18.658	11.9493	1.56903	1.39118	1.05514	0.861887	1.22206	0.97791	0.797087	0.631535	0.372522	0.330567	160.225	99.3036	29.6	45.3
617.233	505.518	479.685	398.296	22.4292	5.8632	1.28675	1.2692	27.5192	86.2189	0.376812	0.611111	12.5	26.6667	64.6159	59.0804	55.5739	41.1042	19.6643	16.8197	466.2	391.134	35.9096	24.2845	16.7411	9.49852	1.66543	1.34464	1.06497	0.826727	1.3966	0.936677	0.848198	0.582985	0.447976	0.306658	137.825	91.199	29.5	57.3
624.582	366.665	320.784	219.716	25.2329	13.0169	1.94704	1.66881	24.7527	28.1683	0.479339	0.637239	15.4167	22.5	41.4662	68.7998	49.4692	29.8403	28.9562	9.31024	359.551	436.522	20.513	20.53	7.37547	8.96182	0.905137	1.40798	0.550476	0.639064	0.77089	1.21072	0.753918	0.785516	0.389022	0.432836	85.0737	85.6005	28.9	44.7
514.11	339.116	293.167	271.864	16.8219	16.4214	1.75364	1.24737	30.5619	20.6509	0.553571	0.729508	17.5	25.4167	57.1636	57.7098	42.2498	38.5676	18.0983	16.3103	405.817	441.095	24.1515	22.2573	9.80108	9.81759	0.904003	1.12124	0.561418	0.734085	1.22617	1.08986	0.90038	0.878501	0.471403	0.461972	96.4603	109.345	28.8	43
464.217	434.211	223.778	335.673	18.424	13.0837	2.07445	1.29355	25.1963	33.1872	0.409091	0.826029	18.3333	24.1445	46.8499	56.8884	43.5206	33.213	23.1312	14.3187	406.229	392.927	20.3893	18.8944	8.28274	7.42411	0.843981	1.29544	0.651876	0.89623	0.725654	1.06285	0.541382	0.849125	0.28327	0.514247	74.0565	97.5083	25.9	50.1
307.864	438.681	164.901	454.927	10.4136	20.8271	1.86697	0.964289	29.5638	21.063	0.526316	0.639344	14.1667	23.3333	61.2462	46.5923	49.8106	42.0534	19.3035	22.4597	469.484	385.418	30.5071	19.5936	14.3226	7.55175	1.29089	1.17135	0.736024	0.758517	0.880624	1.00885	0.626405	0.657705	0.339422	0.329933	82.9408	99.3652	20.8	39.8
497.493	496.251	409.766	405.274	22.4292	12.0157	1.21409	1.22448	22.1806	41.3004	0.523077	0.6	16.6667	21.6667	55.4843	60.2994	78.5285	39.7802	34.9575	15.793	355.556	445.683	43.571	23.9872	15.4919	10.6907	0.904881	1.26602	0.759161	0.87303	0.890937	1.03811	0.801226	0.69393	0.359336	0.398325	136.329	91.1699	18.4	48.6
483.014	493.525	359.546	464.282	12.4162	16.0209	1.3434	1.06298	38.902	30.8051	0.516949	0.693548	15	23.3333	51.2151	45.6166	25.9353	48.579	12.6525	26.4189	387.847	444.033	13.2828	22.1601	5.1517	9.83981	1.14905	1.44234	0.64073	1.0225	1.23385	0.909315	0.683054	0.660955	0.409224	0.349387	67.526	115.024	19.9	49.1
498.257	411.532	355.171	278.316	19.0248	17.8232	1.40287	1.47865	26.1899	23.0897	0.59322	0.733333	18.3333	25	70.4563	64.1003	36.722	43.2945	10.849	15.5426	404.04	450.45	25.8729	27.7519	10.4537	12.5009	1.07847	0.939252	0.683002	0.543924	0.963926	0.819926	0.701482	0.657989	0.398678	0.330928	78.2638	80.0172	20	40.3
633.937	512.256	438.986	395.286	14.2185	10.013	1.44409	1.29591	44.5853	51.1589	0.625	0.62069	22.5	20.8333	44.5401	48.8157	60.5336	36.1658	33.5718	18.5112	485.633	417.827	26.9618	17.6546	13.0935	7.37656	1.22639	1.12284	0.783023	0.732688	0.86582	0.758955	0.622339	0.746938	0.303212	0.386433	103.344	99.9995	17.9	41.2
443.455	441.038	325.32	273.92	14.4188	16.0209	1.36313	1.6101	30.7554	27.529	0.653846	0.666667	20	23.3333	47.5435	50.8414	48.0852	39.9146	25.2238	19.6214	385.666	345.473	22.8614	20.2931	8.81686	7.01072	1.31724	1.23847	0.950522	0.81534	0.945649	0.893086	0.809654	0.707693	0.393435	0.361539	140.218	106.146	26	41.7
469.6	440.744	362.991	322.445	30.0391	8.81147	1.2937	1.36688	15.6329	50.0193	0.531034	0.59375	16.0833	21.6667	44.4459	43.7846	60.2698	47.895	33.4824	26.9243	379.867	414.866	26.7874	20.9706	10.1757	8.70001	0.88567	1.2583	0.555309	0.792161	1.0391	0.816225	0.819037	0.624035	0.378823	0.295674	109.713	109.447	25.7	43.4
402.246	450.123	298.518	348.817	17.2224	11.9155	1.34748	1.29043	23.356	37.7762	0.444444	0.624113	17.5	24.5833	51.5675	65.458	52.6451	39.0603	25.4973	13.4922	451.213	451.552	27.1478	25.5681	12.2494	11.5453	1.07494	1.12703	0.726654	0.698226	1.04727	1.09083	0.845663	0.811225	0.431771	0.465338	110.899	86.6827	29.2	42.4
501.266	459.888	228.336	309.935	22.4292	12.2159	2.1953	1.48382	22.3488	37.6466	0.591837	0.664921	13.3333	23.8889	70.9873	77.4561	47.3867	29.3745	13.7482	6.62215	385.728	433.604	33.6386	22.7523	12.9753	9.86552	0.920075	1.68619	0.507436	1.00095	0.90164	1.15475	0.721174	0.706766	0.368587	0.401781	80.0454	104.428	26.3	40.7
510.163	550.57	321.711	329.709	22.4292	18.0235	1.58578	1.66987	22.7455	30.5474	0.651515	0.502002	24.1667	16.4611	51.9472	75.95	41.8805	35.6499	20.1248	8.5432	430.648	467.622	21.7557	27.1067	9.36906	12.6363	0.857167	1.43293	0.702688	0.96652	1.2296	1.2774	1.03193	0.845241	0.58255	0.50386	107.948	105.477	25.5	39.5
401.392	459.525	268.176	260.713	24.0313	17.6229	1.49675	1.76257	16.7029	26.0754	0.434783	0.819398	15	28.0775	57.626	56.9224	45.1441	35.9658	19.1293	15.4932	385.976	326.442	26.0148	20.4726	10.0411	6.68311	0.999041	1.23187	0.604659	0.589276	0.932551	1.03029	0.707919	0.674982	0.362025	0.335116	87.0863	87.2772	20	43.6
687.101	448.773	394.676	261.486	24.0313	14.2185	1.74093	1.71624	28.5919	31.5626	0.533333	0.667164	16.6667	24.75	47.3986	63.1222	43.4646	48.3389	22.863	17.8263	478.183	394.283	20.6016	30.5126	9.85134	12.0306	1.04266	1.41955	0.70756	0.92761	0.809975	1.04112	0.585172	0.647581	0.319529	0.324427	76.3964	114.711	21	45
416.315	414.313	253.519	242.874	12.7865	11.8154	1.64214	1.70588	32.559	35.0656	0.486111	0.666125	20	23.5818	61.8342	45.1877	49.3261	46.7692	18.8257	25.6353	377.834	436.205	30.5004	21.1339	11.5241	9.21873	1.0879	1.26063	0.666271	0.815091	0.936773	0.967115	0.592465	0.64057	0.34783	0.3266	65.2972	100.263	21	45.21
361.347	494.223	217.28	393.498	14.0183	13.8839	1.66305	1.25597	25.7769	35.5969	0.528846	0.644068	13.75	23.3333	53.7945	81.6643	45.3021	33.9033	20.9321	6.21641	466.654	391.326	24.37	27.6869	11.3724	10.8346	1.28505	1.45378	0.891368	0.685179	0.736364	1.15171	0.57801	0.714757	0.302084	0.37757	97.4181	89.722	27.4	46.32
451.906	461.142	264.619	347.421	14.0183	11.6151	1.70776	1.32733	32.237	39.7019	0.537313	0.639344	19.1667	24.1667	49.4914	41.7653	51.8948	36.6191	26.2113	21.3251	437.557	476.853	25.6834	15.2941	11.238	7.29302	1.05739	1.19135	0.65535	0.603601	0.818629	0.848895	0.694157	0.624269	0.34048	0.304397	96.9248	86.7411	22.29	46.5
333.007	590.324	138.057	522.091	8.01043	13.6177	2.4121	1.13069	41.5717	43.3496	0.58	0.672727	14.5833	22.5	57.1532	35.8309	50.5958	50.3154	21.6787	32.2869	399.334	464.666	28.9171	18.0284	11.5476	8.3772	1.05562	1.1792	0.674684	0.811449	0.883892	0.755656	0.566828	0.699673	0.304696	0.360519	74.4224	103.552	21.06	42
648.239	561.692	404.704	347.247	27.0352	16.0209	1.60176	1.61756	23.9776	35.06		0.571429		20.8333	53.8385	42.9517	47.645	24.379	21.9936	13.9078	422.833	407.332	25.6514	10.4712	10.8462	4.26526	1.32226	1.04238	0.884945	0.778399	0.779892	0.918251	0.515065	0.592781	0.251032	0.313585	102.772	87.0825	20.6	43.1
	501.877		365.411		15.4859		1.37346		32.4087		0.672131		21.6667	66.9184	63.1725	34.6358	35.0675	11.4581	12.9145	425.683	371.747	23.1777	22.153	9.86635	8.23531	1.00863	1.16871	0.671308	0.714065	1.0172	1.03328	0.628979	0.714849	0.324216	0.433863	84.8757	73.3429	21.2	41.22
	401.781		224.548		12.4162		1.78929		32.3595		0.701754		21.6667		67.0863		28.7214		9.45328		446.346		19.2681		8.60023		1.51115		0.799645		1.21008		0.650249		0.373355		81.9138		39.94
	445.404		324.633		19.225		1.37202		23.1679		0.753846		27.5		54.9014		41.9754		18.9303		331.675		23.0451		7.64349		1.00473		0.692599		1.10697		0.743809		0.345118		115.525		39.47
	457.032		307.907		19.6256		1.48432		23.2876		0.666667		21.6667		52.6754		42.126		19.9359		389.421		22.19		8.64125		1.16983		0.731662		0.838162		0.622801		0.323445		88.3914		39.25
	486.579		341.44		17.6229		1.42508		27.6105		0.65		24.1667		50.6001		49.1216		24.266		405.542		24.8556		10.08		1.18196		0.839351		1.12129		0.827626		0.430502		116.479		40.85
	394.589		366.971		14.2185		1.07526		27.7517		0.719671		26.0498		59.6552		45.6431		18.4146		446.346		27.2284		12.1533		1.33727		0.718938		0.96862		0.743159		0.379725		100.488		37.9
	467.161		372.935		11.4809		1.25266		40.6902		0.844444		20.8333		51.6695		43.5655		21.0554		445.021		22.5101		10.0175		1.26235		0.805836		0.989558		0.723381		0.360812		111.056		41.3
	542.197		418.728		12.0149		1.29486		45.127		0.640351		20.4167		61.9113		36.9669		14.0802		380.892		22.8867		8.71737		1.20682		0.755408		1.07404		0.72359		0.376875		98.8328		42.4
															63.1408		34.904		12.8654		473.747		22.0387		10.4407		1.17945		0.738787		1.14424		0.70458		0.407989		80.291		41
															62.6971		33.2458		12.4017		497.1		20.8442		10.3616		1.37681		0.883871		1.21025		0.647064		0.389839		81.6522		38.5

## Sheet: Table S2
Table S2	17w Echo parameters
E						A						e'						E/A						E/e'						MPI						IVRT						EF						LVEDV
No-AAV9		AAV9-GFP		AAV9-cBIN1		No-AAV9		AAV9-GFP		AAV9-cBIN1		No-AAV9		AAV9-GFP		AAV9-cBIN1		No-AAV9		AAV9-GFP		AAV9-cBIN1		No-AAV9		AAV9-GFP		AAV9-cBIN1		No-AAV9		AAV9-GFP		AAV9-cBIN1		No-AAV9		AAV9-GFP		AAV9-cBIN1		No-AAV9		AAV9-GFP		AAV9-cBIN1		No-AAV9
db/m	db/db	db/m	db/db	db/m	db/db	db/m	db/db	db/m	db/db	db/m	db/db	db/m	db/db	db/m	db/db	db/m	db/db	db/m	db/db	db/m	db/db	db/m	db/db	db/m	db/db	db/m	db/db	db/m	db/db	db/m	db/db	db/m	db/db	db/m	db/db	db/m	db/db	db/m	db/db	db/m	db/db	db/m	db/db	db/m	db/db	db/m	db/db	db/m	db/db
520.523	455.539	664.267	390.213	614.749	551.126	337.484	417.631	420.384	327.357	377.558	219.244	17.28	11.0082	16.5541	16.4214	14.2082	16.2871	1.54236	1.09077	1.58014	1.19201	1.62823	2.51376	30.1228	41.382	40.1272	23.7626	43.2673	33.8383	0.524194	0.823529	0.478261	0.691803	0.5	0.486111	17.9167	26.25	14.1667	23.5	22.5	16.6667	61.3078	57.0559	61.0212	63.0358	50.0035	61.3083	58.7101	41.7191
720.349	355.896	497.778	272.043	541.544	533.526	423.046	208.599	250.839	246.9	375.964	294.671	19.2003	10.5601	18.8162	12.282	17.2802	20.8261	1.70277	1.70613	1.98446	1.10183	1.44042	1.81058	37.5177	33.7019	26.4547	22.1497	31.339	25.6182	0.375	0.748252	0.4	0.696721	0.540984	0.528571	11.6667	32.5	10.8333	24.5833	18.3333	17.5	46.1008	67.2554	58.8968	65.0927	57.7617	69.7815	70.2066	37.4785
699.229	395.428	673.235	424.156	666.737	546.632	449.04	354.813	520.523	416.613	406.8	197.899	17.9202	9.21612	14.2082	14.952	21.1203	18.1561	1.55716	1.11447	1.29338	1.01811	1.63898	2.76218	39.019	42.9062	47.3836	28.3677	31.5686	30.1074	0.31746	1.05755	0.43662	1.02759	0.428571	0.492308	9.58333	32.5	17.5	33.6111	13.3333	15.8333	48.5697	64.3374	62.3091	72.7833	48.8989	73.059	74.0272	40.3538
460.954	378.641	520.522	543.267	627.746	501.027	237.842	374.308	315.822	504.277	455.538	348.315	13.6962	9.98413	23.0403	11.5201	17.6642	17.2802	1.93807	1.01157	1.64815	1.07732	1.37803	1.43843	33.6557	37.9242	22.5918	47.158	35.5377	28.9943	0.544118	0.872483	0.448276	0.643478	0.483871	0.434783	17.5	27.2222	13.3333	21.25	15	16.6667	53.8989	69.7799	44.1711	64.4493	69.8617	58.8995	74.4676	34.6054
701.395	299.577	712.226	468.536	549.467	643.993	414.382	296.327	478.283	475.034	291.462	358.062	17.1522	9.40813	23.0403	17.2802	13.884	34.1765	1.69263	1.01096	1.48913	0.98632	1.88521	1.79855	40.8924	31.8423	30.9122	27.114	39.5755	18.8432	0.42246	0.951724	0.528302	0.672414	0.646154	0.471429	12.2222	30.8333	14.1667	20.8333	20.8333	17.5	48.6504	63.0532	64.7433	58.7225	49.6586	64.4249	67.115	42.2559
		577.82	325.57	523.95	530.27			351.001	377.558	328.32	348.315			14.952	8.83212	22.9621	21.8883			1.6462	0.862306	1.59586	1.52239			38.6449	36.8621	22.8181	24.2262			0.46	0.783333	0.521739	0.516667			12.5	29.1667	19.1667	15.8333			48.0953	45.6437	63.9799	64.5414
		495.598	484.781	557.973	543.267			268.779	475.034	299.967	315.823			19.224	15.7442	25.6321	21.1203			1.84388	1.02052	1.86011	1.72016			25.7801	30.7911	21.7686	25.7225			0.606061	0.806122	0.5	0.478261			21.6667	23.75	14.1667	16.6667			61.0589	62.7077	57.1683	73.1476
		427.552	510.775	557.973	510.775			291.461	458.788	302.803	260.586			18.423	11.9042	22.1611	22.2723			1.46693	1.11331	1.8427	1.9601			23.2075	42.9073	25.1781	22.9332			0.685185	0.644068	0.5	0.564516			17.5	22.5	15	17.5			64.5097	60.205	68.2858	67.8505
		533.525	455.538	555.138	637.494			309.756	348.315	396.365	452.29			24.4318	13.4402	16.0201	24.9603			1.7224	1.30784	1.40057	1.40948			21.8374	33.8938	34.6527	25.5403			0.613795	0.676471	0.5	0.385714			23.684	25.8333	17.5	13.3333			41.3566	56.6645	73.7476	60.4772
		591.354	543.267		421.882			355.014	562.762		311.308			15.219	15.7442		30.7204			1.66572	0.965358		1.29294			38.8562	34.5058		20.54			0.618182	0.606557		0.383333			15.8333	20.8333		14.1667			37.7631	58.5231	69.7683	64.8542
		380.156	348.166		501.269			184.044	319.814		322.649			24.5641	9.34503		29.9524			2.06557	1.08865		1.59198			15.4761	37.2568		17.6495			0.627119	0.862745		0.509804			20.8333	20.8333		13.3333			35.99	52.7069		61.3772
			383.669		515.445				326.965		348.166				10.947		13.083				1.17343		1.35519				35.0478		32.2465				0.756863		0.634615				23.3333		18.3333			53.5363	71.4594		74.7598
			430.388		540.962				362.342		278.703				8.81103		20.5591				1.18779		1.5536				48.8465		24.3819				0.847273		0.484849				22.1667		12.0833				70.558		63.2352
			358.089		577.82				301.385		260.274				10.947		18.69				1.18815		1.48046				32.7111		27.5785				1.02083		0.454545				24.1667		12.5				61.78		75.392
			311.308		498.433				294.297		385.024				12.549		15.219				1.0578		1.941				24.8073		35.5451				0.944		0.446043				28.5		15				63.8519		61.3051
			360.042		630.996				312.271		488.031				11.2139		23.7631				1.15298		2.22004				32.1068		24.3159				0.796429		0.4				27.1667		10.8333				66.3439		62.621
					528.646						332.069						14.6851						1.29455						33.9416						0.460317						15						76.28
[truncated: 70 more columns]

[truncated: 5 more sheets: Table S3, Table S4, Figure S1, Figure S3, Figure S4]
